# Supplementary material for: Guanine Holes Are Prominent Targets for Mutation in Cancer and Inherited Disease
Source: PLoS Genet. 2013 Sep 26;9(9):e1003816. doi: 10.1371/journal.pgen.1003816 (PMC3784513; doi:10.1371/journal.pgen.1003816)
Supplement: Table S1 — NGNN counts and relative abundance in the whole genome and the mappable genome. Panel A, whole genome; Panel B, exome; raw NGNN counts, number of NGNN sequences in each set; relative NGNN percentage, raw numbers divided by total ×100; grouping, relative percentages for CGNN, DGNN, NGNN containing at least 3 guanines (3G), DGRN and DGYN; comparison between sets, values obtained from setA/setB*100-100. (XLSX) [file pgen.1003816.s006.xlsx]

## Sheet: Panel A
Table S1. NGNN counts and relative abundance of NGNN sequences in the whole genome and the mappable genome - Panel A, whole genome
Forward sequence	Reverse sequence	Raw NGNN counts							Relative NGNN percentage							Grouping											Comparison between sets = setA/setB*100-100
		T_hg19 (1)	Duke35 (2)	CRG50 (3)	SD (4)	RM (5)	Hg19noSD (6)	Hg19noRM (7)	T_hg19	Duke35	CGR50	SD	RM	Hg19noSD	Hg19noRM	Group	NGNN	for	rev	T_hg19	Duke35	CGR50	SD	RM	Hg19NoSD	Hg19NoRM	Group	NGNN	Duke35/T_hg19	CGR50/T_hg19	SD/Hg19NoSD	RM/Hg19NoRM
AACA	TGTT	34893147	31148126	29431690	1899367	17484074	32993780	17409073	3.32853	3.46866	3.50958	3.1202	3.2323	3.34137	3.43112	1	CGNN	AACG	CGTT	0.322963	0.340544	0.33902	0.346949	0.273857	0.321485	0.375314	1	CGNN	5.44345	4.97181	7.92092	-27.0325
AACC	GGTT	18430253	15458952	14280449	1040645	9985201	17389608	8445052	1.7581	1.72151	1.70287	1.70953	1.84597	1.76109	1.66442	1	CGNN	ACCG	CGGT	0.274402	0.266264	0.259299	0.334062	0.265573	0.270724	0.283814	1	CGNN	-2.96563	-5.50376	23.3958	-6.42721
AACG	CGTT	3385642	3058043	2843057	211199	1481343	3174443	1904299	0.322963	0.340544	0.33902	0.346949	0.273857	0.321485	0.375314	1	CGNN	AGCG	CGCT	0.335141	0.325078	0.31887	0.393531	0.30952	0.331541	0.362455	1	CGNN	-3.00262	-4.85485	18.6975	-14.6046
AACT	AGTT	26712872	23934530	22560085	1415283	13049533	25297589	13663339	2.5482	2.66535	2.69018	2.32497	2.41248	2.56196	2.69288	1	CGNN	ATCG	CGAT	0.27777	0.253353	0.241065	0.311802	0.302958	0.275672	0.250917	1	CGNN	-8.7902	-13.2139	13.1065	20.7401
ACCA	TGGT	24404221	20337644	18774715	1387640	13541120	23016581	10863101	2.32797	2.2648	2.23879	2.27956	2.50336	2.33095	2.14099	1	CGNN	CACG	CGTG	0.523121	0.483088	0.461094	0.612161	0.563334	0.517632	0.480251	1	CGNN	-7.65276	-11.8572	18.2618	17.2998
ACCC	GGGT	16664472	13935290	12893152	1021027	8853308	15643445	7811164	1.58966	1.55183	1.53744	1.6773	1.63672	1.58425	1.53949	1	CGNN	CCCG	CGGG	0.522638	0.446521	0.416001	0.656021	0.555952	0.514415	0.487122	1	CGNN	-14.5639	-20.4035	27.5276	14.1301
ACCG	CGGT	2876568	2391020	2174508	203354	1436530	2673214	1440038	0.274402	0.266264	0.259299	0.334062	0.265573	0.270724	0.283814	1	CGNN	CGAA	TTCG	0.296535	0.297028	0.287138	0.321099	0.287745	0.295021	0.305905	1	CGNN	0.166293	-3.16888	8.83941	-5.93655
ACCT	AGGT	22604804	19067065	17637079	1308996	12093412	21295808	10511392	2.15632	2.12331	2.10313	2.15037	2.23572	2.15669	2.07167	1	CGNN	CGAC	GTCG	0.188201	0.18606	0.180917	0.231301	0.173673	0.185544	0.203689	1	CGNN	-1.1374	-3.87051	24.6608	-14.7364
AGAA	TTCT	44842079	40241198	38173743	2413666	21473626	42428413	23368453	4.27758	4.48126	4.55203	3.96507	3.96985	4.29684	4.60564	1	CGNN	CGAG	CTCG	0.442353	0.370462	0.342658	0.513464	0.518285	0.437969	0.361403	1	CGNN	-16.252	-22.5374	17.2376	43.4092
AGAC	GTCT	21459757	18231198	16981339	1232345	11739533	20227412	9720224	2.04709	2.03023	2.02494	2.02445	2.1703	2.04849	1.91574	1	CGNN	CGCA	TGCG	0.310234	0.302422	0.291901	0.364629	0.294376	0.30688	0.32714	1	CGNN	-2.518	-5.9092	18.8178	-10.0154
AGAG	CTCT	32155696	28330802	26849153	1802724	15800038	30352972	16355658	3.0674	3.15492	3.20163	2.96144	2.92097	3.07393	3.2235	1	CGNN	CGCC	GGCG	0.515528	0.400255	0.366255	0.628038	0.640335	0.508592	0.382473	1	CGNN	-22.3603	-28.9554	23.4857	67.4197
AGAT	ATCT	28108678	24797370	23372750	1526657	14281675	26582021	13827003	2.68134	2.76143	2.78708	2.50793	2.64027	2.69203	2.72514	1	CGNN	CGCG	CGCG	0.069228	0.0627682	0.0599255	0.0927091	0.0651073	0.0677804	0.073621	1	CGNN	-9.33125	-13.4375	36.7786	-11.5642
AGCA	TGCT	27734231	24604334	23386524	1538601	13303447	26195630	14430784	2.64562	2.73994	2.78873	2.52755	2.45942	2.6529	2.84413	1	CGNN	CGGA	TCCG	0.321539	0.301259	0.290824	0.383174	0.311239	0.31774	0.33252	1	CGNN	-6.30724	-9.55245	20.5936	-6.40003
AGCC	GGCT	23134934	18768186	17250279	1387716	13011046	21747218	10123888	2.20689	2.09003	2.05701	2.27968	2.40537	2.2024	1.9953	1	CGNN	CGGC	GCCG	0.388717	0.344969	0.326819	0.493023	0.394016	0.382287	0.383068	1	CGNN	-11.2546	-15.9236	28.9669	2.85798
AGCG	CGCT	3513300	2919162	2674076	239555	1674248	3273745	1839052	0.335141	0.325078	0.31887	0.393531	0.30952	0.331541	0.362455	1	CGNN	CGTA	TACG	0.237595	0.252034	0.250765	0.245795	0.212848	0.23709	0.263978	1	CGNN	6.07707	5.54291	3.67145	-19.3689
AGCT	AGCT	12810808	10909356	10127602	720697	6581511	12090111	6229297	1.22205	1.21487	1.20767	1.18393	1.21673	1.2244	1.22772	1	CGNN	CGTC	GACG	0.288162	0.274735	0.265222	0.350095	0.277637	0.284344	0.299383	1	CGNN	-4.65937	-7.96078	23.1238	-7.26378
AGGA	TCCT	31772962	27471127	25783277	1815954	15775895	29957008	15997067	3.03089	3.05918	3.07453	2.98318	2.91651	3.03383	3.15283	2	DGNN	AACA	TGTT	3.32853	3.46866	3.50958	3.1202	3.2323	3.34137	3.43112	2	DGNN	4.20986	5.43947	-6.61908	-5.7946
AGGC	GCCT	25061805	19550572	17815612	1509691	14740724	23552114	10321081	2.3907	2.17715	2.12442	2.48006	2.72513	2.38519	2.03416	2	DGNN	AACC	GGTT	1.7581	1.72151	1.70287	1.70953	1.84597	1.76109	1.66442	2	DGNN	-2.08126	-3.14128	-2.92796	10.9081
AGGG	CCCT	22189062	19953677	18868967	1329823	9915003	20859239	12274059	2.11666	2.22204	2.25003	2.18458	1.833	2.11247	2.41907	2	DGNN	AACT	AGTT	2.5482	2.66535	2.69018	2.32497	2.41248	2.56196	2.69288	2	DGNN	4.59751	5.57189	-9.25024	-10.4126
AGTA	TACT	21607818	19338379	18263820	1135346	10532195	20472472	11075623	2.06121	2.15352	2.17787	1.8651	1.9471	2.0733	2.18287	2	DGNN	ACCA	TGGT	2.32797	2.2648	2.23879	2.27956	2.50336	2.33095	2.14099	2	DGNN	-2.71347	-3.83068	-2.20485	16.9256
AGTC	GACT	17175364	15212691	14326581	959029	8516321	16216335	8659043	1.63839	1.69409	1.70837	1.57545	1.57442	1.64227	1.70659	2	DGNN	ACCC	GGGT	1.58966	1.55183	1.53744	1.6773	1.63672	1.58425	1.53949	2	DGNN	-2.37939	-3.28458	5.87323	6.316
AGTG	CACT	26562463	22343783	20975483	1519402	14456153	25043061	12106310	2.53385	2.4882	2.50122	2.49601	2.67252	2.53618	2.38601	2	DGNN	ACCT	AGGT	2.15632	2.12331	2.10313	2.15037	2.23572	2.15669	2.07167	2	DGNN	-1.53086	-2.46644	-0.293029	7.91888
ATCA	TGAT	26553385	23250553	21821814	1456693	13502801	25096692	13050584	2.53298	2.58918	2.60214	2.393	2.49628	2.54161	2.57211	2	DGNN	AGAA	TTCT	4.27758	4.48126	4.55203	3.96507	3.96985	4.29684	4.60564	2	DGNN	4.76162	6.41606	-7.72125	-13.8046
ATCC	GGAT	18826988	15893033	14831626	1081263	10300032	17745725	8526956	1.79594	1.76985	1.7686	1.77626	1.90418	1.79716	1.68056	2	DGNN	AGAC	GTCT	2.04709	2.03023	2.02494	2.02445	2.1703	2.04849	1.91574	2	DGNN	-0.823803	-1.08201	-1.17352	13.2879
ATCG	CGAT	2911874	2275082	2021596	189804	1638751	2722070	1273123	0.27777	0.253353	0.241065	0.311802	0.302958	0.275672	0.250917	2	DGNN	AGAG	CTCT	3.0674	3.15492	3.20163	2.96144	2.92097	3.07393	3.2235	2	DGNN	2.85324	4.37604	-3.6594	-9.38524
CACA	TGTG	32098717	28177923	26664909	1871291	16855423	30227426	15243294	3.06196	3.13789	3.17966	3.07408	3.11608	3.06122	3.00427	2	DGNN	AGAT	ATCT	2.68134	2.76143	2.78708	2.50793	2.64027	2.69203	2.72514	2	DGNN	2.98696	3.94355	-6.83886	-3.11425
CACC	GGTG	21867324	17521201	15979196	1372272	12514216	20495052	9353108	2.08597	1.95116	1.90544	2.25431	2.31352	2.07559	1.84338	2	DGNN	AGCA	TGCT	2.64562	2.73994	2.78873	2.52755	2.45942	2.6529	2.84413	2	DGNN	3.56489	5.409	-4.7251	-13.5265
CACG	CGTG	5483908	4338075	3866775	372642	3047172	5111266	2436736	0.523121	0.483088	0.461094	0.612161	0.563334	0.517632	0.480251	2	DGNN	AGCC	GGCT	2.20689	2.09003	2.05701	2.27968	2.40537	2.2024	1.9953	2	DGNN	-5.2954	-6.79139	3.50902	20.5518
CCCA	TGGG	29877394	24430678	22656910	1798481	16633526	28078913	13243868	2.85007	2.7206	2.70172	2.95447	3.07506	2.84363	2.61021	2	DGNN	AGCT	AGCT	1.22205	1.21487	1.20767	1.18393	1.21673	1.2244	1.22772	2	DGNN	-0.587811	-1.17695	-3.30506	-0.89504
CCCC	GGGG	17693188	15613271	14598083	1124980	7892946	16568208	9800242	1.68779	1.73869	1.74075	1.84807	1.45918	1.67791	1.93151	2	DGNN	AGGA	TCCT	3.03089	3.05918	3.07453	2.98318	2.91651	3.03383	3.15283	2	DGNN	0.933612	1.43984	-1.66962	-7.49559
CCCG	CGGG	5478841	4009710	3488626	399341	3007245	5079500	2471596	0.522638	0.446521	0.416001	0.656021	0.555952	0.514415	0.487122	2	DGNN	AGGC	GCCT	2.3907	2.17715	2.12442	2.48006	2.72513	2.38519	2.03416	2	DGNN	-8.93234	-11.1379	3.97753	33.9684
CGAA	TTCG	3108592	2667278	2407967	195463	1556465	2913129	1552127	0.296535	0.297028	0.287138	0.321099	0.287745	0.295021	0.305905	2	DGNN	AGGG	CCCT	2.11666	2.22204	2.25003	2.18458	1.833	2.11247	2.41907	2	DGNN	4.97866	6.301	3.41337	-24.2272
CGAC	GTCG	1972920	1670800	1517183	140800	939426	1832120	1033494	0.188201	0.18606	0.180917	0.231301	0.173673	0.185544	0.203689	2	DGNN	AGTA	TACT	2.06121	2.15352	2.17787	1.8651	1.9471	2.0733	2.18287	2	DGNN	4.47832	5.65958	-10.0421	-10.8011
CGAG	CTCG	4637210	3326703	2873561	312562	2803496	4324648	1833714	0.442353	0.370462	0.342658	0.513464	0.518285	0.437969	0.361403	2	DGNN	AGTC	GACT	1.63839	1.69409	1.70837	1.57545	1.57442	1.64227	1.70659	2	DGNN	3.39919	4.27129	-4.06869	-7.74478
CGCA	TGCG	3252198	2715716	2447913	221961	1592330	3030237	1659868	0.310234	0.302422	0.291901	0.364629	0.294376	0.30688	0.32714	2	DGNN	AGTG	CACT	2.53385	2.4882	2.50122	2.49601	2.67252	2.53618	2.38601	2	DGNN	-1.80138	-1.28758	-1.5838	12.0082
CGCC	GGCG	5404310	3594240	3071446	382307	3463688	5022003	1940622	0.515528	0.400255	0.366255	0.628038	0.640335	0.508592	0.382473	2	DGNN	ATCA	TGAT	2.53298	2.58918	2.60214	2.393	2.49628	2.54161	2.57211	2	DGNN	2.21872	2.73043	-5.84728	-2.94839
CGCG	CGCG	725721	563651	502541	56435	352177	669286	373544	0.069228	0.0627682	0.0599255	0.0927091	0.0651073	0.0677804	0.073621	2	DGNN	ATCC	GGAT	1.79594	1.76985	1.7686	1.77626	1.90418	1.79716	1.68056	2	DGNN	-1.4531	-1.52271	-1.16314	13.3061
CGGA	TCCG	3370713	2705271	2438880	233250	1683546	3137463	1687167	0.321539	0.301259	0.290824	0.383174	0.311239	0.31774	0.33252	2	DGNN	CACA	TGTG	3.06196	3.13789	3.17966	3.07408	3.11608	3.06122	3.00427	2	DGNN	2.47982	3.8438	0.420294	3.7217
CGGC	GCCG	4074942	3097779	2740738	300119	2131302	3774823	1943640	0.388717	0.344969	0.326819	0.493023	0.394016	0.382287	0.383068	2	DGNN	CACC	GGTG	2.08597	1.95116	1.90544	2.25431	2.31352	2.07559	1.84338	2	DGNN	-6.4626	-8.65444	8.61067	25.5037
CGTA	TACG	2490726	2263239	2102940	149623	1151334	2341103	1339392	0.237595	0.252034	0.250765	0.245795	0.212848	0.23709	0.263978	2	DGNN	CCCA	TGGG	2.85007	2.7206	2.70172	2.95447	3.07506	2.84363	2.61021	2	DGNN	-4.54255	-5.20485	3.89793	17.809
CGTC	GACG	3020818	2467093	2224177	213114	1501785	2807704	1519033	0.288162	0.274735	0.265222	0.350095	0.277637	0.284344	0.299383	2	DGNN	CCCC	GGGG	1.68779	1.73869	1.74075	1.84807	1.45918	1.67791	1.93151	2	DGNN	3.01604	3.13781	10.1414	-24.4541
CTCA	TGAG	31423143	26305034	24418879	1824890	17658987	29598253	13764156	2.99752	2.92933	2.91183	2.99786	3.26463	2.9975	2.71275	2	DGNN	CTCA	TGAG	2.99752	2.92933	2.91183	2.99786	3.26463	2.9975	2.71275	2	DGNN	-2.27486	-2.85862	0.0119605	20.3442
CTCC	GGAG	28119363	22603181	20824201	1715185	15469510	26404178	12649853	2.68236	2.51709	2.48318	2.81764	2.85986	2.67402	2.49313	2	DGNN	CTCC	GGAG	2.68236	2.51709	2.48318	2.81764	2.85986	2.67402	2.49313	2	DGNN	-6.16148	-7.42557	5.37065	14.7096
GACA	TGTC	21279584	18819286	17753256	1242414	10545866	20037170	10733718	2.0299	2.09572	2.11699	2.04099	1.94962	2.02922	2.11549	2	DGNN	GACA	TGTC	2.0299	2.09572	2.11699	2.04099	1.94962	2.02922	2.11549	2	DGNN	3.24215	4.29009	0.579919	-7.84034
GACC	GGTC	12579958	10551100	9715524	773365	6571850	11806593	6008108	1.20003	1.17497	1.15853	1.27045	1.21494	1.19569	1.18413	2	DGNN	GACC	GGTC	1.20003	1.17497	1.15853	1.27045	1.21494	1.19569	1.18413	2	DGNN	-2.08807	-3.45824	6.25301	2.60269
GCCA	TGGC	23078130	18888563	17433352	1368860	12772621	21709270	10305509	2.20147	2.10343	2.07884	2.24871	2.36129	2.19856	2.03109	2	DGNN	GCCA	TGGC	2.20147	2.10343	2.07884	2.24871	2.36129	2.19856	2.03109	2	DGNN	-4.45338	-5.57034	2.28104	16.2571
GCCC	GGGC	15875626	13576832	12673935	1015850	7535656	14859776	8339970	1.51441	1.51192	1.5113	1.6688	1.39312	1.50489	1.64371	2	DGNN	GCCC	GGGC	1.51441	1.51192	1.5113	1.6688	1.39312	1.50489	1.64371	2	DGNN	-0.164585	-0.205002	10.8916	-15.245
GGAA	TTCC	28760060	25975687	24621528	1592356	13248252	27167704	15511808	2.74348	2.89265	2.93599	2.61586	2.44922	2.75135	3.05719	2	DGNN	GGAA	TTCC	2.74348	2.89265	2.93599	2.61586	2.44922	2.75135	3.05719	2	DGNN	5.43731	7.01715	-4.92451	-19.8866
GGAC	GTCC	12630201	11168011	10485309	785597	5887292	11844604	6742909	1.20482	1.24367	1.25032	1.29055	1.08839	1.19954	1.32895	2	DGNN	GGAC	GTCC	1.20482	1.24367	1.25032	1.29055	1.08839	1.19954	1.32895	2	DGNN	3.22446	3.77653	7.5872	-18.1013
GGCA	TGCC	22850099	19003809	17594048	1338445	12186167	21511654	10663932	2.17972	2.11626	2.098	2.19874	2.25287	2.17854	2.10173	2	DGNN	GGCA	TGCC	2.17972	2.11626	2.098	2.19874	2.25287	2.17854	2.10173	2	DGNN	-2.91109	-3.74887	0.92716	7.19106
GGCC	GGCC	8350582	6890420	6368255	543030	4261260	7807552	4089322	0.796579	0.767317	0.759383	0.892068	0.787783	0.790692	0.805956	2	DGNN	GGCC	GGCC	0.796579	0.767317	0.759383	0.892068	0.787783	0.790692	0.805956	2	DGNN	-3.67345	-4.6695	12.8211	-2.25478
GGGA	TCCC	25005191	20844712	19433698	1490758	13185898	23514433	11819293	2.3853	2.32127	2.31737	2.44896	2.43769	2.38137	2.32944	2	DGNN	GGGA	TCCC	2.3853	2.32127	2.31737	2.44896	2.43769	2.38137	2.32944	2	DGNN	-2.68433	-2.84762	2.83808	4.64706
GGTA	TACC	13672525	12234504	11521609	734745	6837028	12937780	6835497	1.30425	1.36243	1.37389	1.20701	1.26397	1.31024	1.34719	2	DGNN	GGTA	TACC	1.30425	1.36243	1.37389	1.20701	1.26397	1.31024	1.34719	2	DGNN	4.46112	5.33982	-7.87909	-6.1777
GTCA	TGAC	17992846	15931628	15022446	1029191	8565670	16963655	9427176	1.71637	1.77415	1.79135	1.69071	1.58354	1.71796	1.85798	2	DGNN	GTCA	TGAC	1.71637	1.77415	1.79135	1.69071	1.58354	1.71796	1.85798	2	DGNN	3.36591	4.36838	-1.58578	-14.7708
TACA	TGTA	27144470	23770087	22287955	1496240	14616113	25648230	12528357	2.58937	2.64704	2.65773	2.45796	2.7021	2.59747	2.46919	2	DGNN	TACA	TGTA	2.58937	2.64704	2.65773	2.45796	2.7021	2.59747	2.46919	2	DGNN	2.2272	2.64009	-5.3708	9.43257
TCCA	TGGA	28187742	24629058	23138546	1634459	14278101	26553283	13909641	2.68889	2.74269	2.75916	2.68502	2.63961	2.68912	2.74142	2	DGNN	TCCA	TGGA	2.68889	2.74269	2.75916	2.68502	2.63961	2.68912	2.74142	2	DGNN	2.00103	2.61337	-0.152514	-3.71396
TGAA	TTCA	36116478	32190726	30498714	1964350	17313235	34152128	18803243	3.44522	3.58476	3.63682	3.22695	3.20072	3.45868	3.70589	2	DGNN	TGAA	TTCA	3.44522	3.58476	3.63682	3.22695	3.20072	3.45868	3.70589	2	DGNN	4.05008	5.56119	-6.69983	-13.6317
TGCA	TGCA	14288784	12022146	11117280	832329	7690598	13456455	6598186	1.36304	1.33879	1.32568	1.36732	1.42177	1.36277	1.30042	2	DGNN	TGCA	TGCA	1.36304	1.33879	1.32568	1.36732	1.42177	1.36277	1.30042	2	DGNN	-1.77913	-2.74064	0.333437	9.33126
Total		1048305487	897988585	838609357	60873182	540917701	987432305	507387786								3	3G	ACCC	GGGT	1.58966	1.55183	1.53744	1.6773	1.63672	1.58425	1.53949	3	3G	-2.37939	-3.28458	5.87323	6.316
																3	3G	AGCC	GGCT	2.20689	2.09003	2.05701	2.27968	2.40537	2.2024	1.9953	3	3G	-5.2954	-6.79139	3.50902	20.5518
(1) T_hg19, NGNN counts for the GRCh37/hg19 assembly of the human genome from file chromFa.tar.gz at http://hgdownload.soe.ucsc.edu/goldenPath/hg19/bigZips/																3	3G	AGGC	GCCT	2.3907	2.17715	2.12442	2.48006	2.72513	2.38519	2.03416	3	3G	-8.93234	-11.1379	3.97753	33.9684
(2) Duke35, NGNN counts for the mappable genome from file wgEncodeDukeMapabilityUniqueness35bp.bigWig at http://hgdownload.soe.ucsc.edu/goldenPath/hg19/database/																3	3G	AGGG	CCCT	2.11666	2.22204	2.25003	2.18458	1.833	2.11247	2.41907	3	3G	4.97866	6.301	3.41337	-24.2272
(3) CRG50, NGNN counts for the mappable genome from file wgEncodeCrgMapabilityAlign50mer.bw at http://hgdownload.soe.ucsc.edu/goldenPath/hg19/database/																3	3G	CACC	GGTG	2.08597	1.95116	1.90544	2.25431	2.31352	2.07559	1.84338	3	3G	-6.4626	-8.65444	8.61067	25.5037
(4) SD, NGNN counts for Segmental Duplications from file genomicSuperDups.txt.gz at http://hgdownload.soe.ucsc.edu/goldenPath/hg19/database/																3	3G	CCCA	TGGG	2.85007	2.7206	2.70172	2.95447	3.07506	2.84363	2.61021	3	3G	-4.54255	-5.20485	3.89793	17.809
(5) RM, NGNN counts for the hg19 masked by RepeatMasker from file chromFaMasked.tar.gz at http://hgdownload.soe.ucsc.edu/goldenPath/hg19/bigZips/																3	3G	CCCC	GGGG	1.68779	1.73869	1.74075	1.84807	1.45918	1.67791	1.93151	3	3G	3.01604	3.13781	10.1414	-24.4541
(6) Hg19noSD, NGNN counts for Hg19 devoid of SD																3	3G	CTCC	GGAG	2.68236	2.51709	2.48318	2.81764	2.85986	2.67402	2.49313	3	3G	-6.16148	-7.42557	5.37065	14.7096
(7) Hg19noRM, NGNN counts for Hg19 devoid of RM																3	3G	GACC	GGTC	1.20003	1.17497	1.15853	1.27045	1.21494	1.19569	1.18413	3	3G	-2.08807	-3.45824	6.25301	2.60269
																3	3G	GCCA	TGGC	2.20147	2.10343	2.07884	2.24871	2.36129	2.19856	2.03109	3	3G	-4.45338	-5.57034	2.28104	16.2571
																3	3G	GCCC	GGGC	1.51441	1.51192	1.5113	1.6688	1.39312	1.50489	1.64371	3	3G	-0.164585	-0.205002	10.8916	-15.245
																3	3G	GGAC	GTCC	1.20482	1.24367	1.25032	1.29055	1.08839	1.19954	1.32895	3	3G	3.22446	3.77653	7.5872	-18.1013
																3	3G	GGCA	TGCC	2.17972	2.11626	2.098	2.19874	2.25287	2.17854	2.10173	3	3G	-2.91109	-3.74887	0.92716	7.19106
																3	3G	GGCC	GGCC	0.796579	0.767317	0.759383	0.892068	0.787783	0.790692	0.805956	3	3G	-3.67345	-4.6695	12.8211	-2.25478
																3	3G	GGGA	TCCC	2.3853	2.32127	2.31737	2.44896	2.43769	2.38137	2.32944	3	3G	-2.68433	-2.84762	2.83808	4.64706
																4	DGRN	ACCA	TGGT	2.32797	2.2648	2.23879	2.27956	2.50336	2.33095	2.14099	4	DGRN	-2.71347	-3.83068	-2.20485	16.9256
																4	DGRN	ACCC	GGGT	1.58966	1.55183	1.53744	1.6773	1.63672	1.58425	1.53949	4	DGRN	-2.37939	-3.28458	5.87323	6.316
																4	DGRN	ACCT	AGGT	2.15632	2.12331	2.10313	2.15037	2.23572	2.15669	2.07167	4	DGRN	-1.53086	-2.46644	-0.293029	7.91888
																4	DGRN	AGAA	TTCT	4.27758	4.48126	4.55203	3.96507	3.96985	4.29684	4.60564	4	DGRN	4.76162	6.41606	-7.72125	-13.8046
																4	DGRN	AGAC	GTCT	2.04709	2.03023	2.02494	2.02445	2.1703	2.04849	1.91574	4	DGRN	-0.823803	-1.08201	-1.17352	13.2879
																4	DGRN	AGAG	CTCT	3.0674	3.15492	3.20163	2.96144	2.92097	3.07393	3.2235	4	DGRN	2.85324	4.37604	-3.6594	-9.38524
																4	DGRN	AGAT	ATCT	2.68134	2.76143	2.78708	2.50793	2.64027	2.69203	2.72514	4	DGRN	2.98696	3.94355	-6.83886	-3.11425
																4	DGRN	AGGA	TCCT	3.03089	3.05918	3.07453	2.98318	2.91651	3.03383	3.15283	4	DGRN	0.933612	1.43984	-1.66962	-7.49559
																4	DGRN	AGGC	GCCT	2.3907	2.17715	2.12442	2.48006	2.72513	2.38519	2.03416	4	DGRN	-8.93234	-11.1379	3.97753	33.9684
																4	DGRN	AGGG	CCCT	2.11666	2.22204	2.25003	2.18458	1.833	2.11247	2.41907	4	DGRN	4.97866	6.301	3.41337	-24.2272
																4	DGRN	ATCA	TGAT	2.53298	2.58918	2.60214	2.393	2.49628	2.54161	2.57211	4	DGRN	2.21872	2.73043	-5.84728	-2.94839
																4	DGRN	ATCC	GGAT	1.79594	1.76985	1.7686	1.77626	1.90418	1.79716	1.68056	4	DGRN	-1.4531	-1.52271	-1.16314	13.3061
																4	DGRN	CCCA	TGGG	2.85007	2.7206	2.70172	2.95447	3.07506	2.84363	2.61021	4	DGRN	-4.54255	-5.20485	3.89793	17.809
																4	DGRN	CCCC	GGGG	1.68779	1.73869	1.74075	1.84807	1.45918	1.67791	1.93151	4	DGRN	3.01604	3.13781	10.1414	-24.4541
																4	DGRN	CTCA	TGAG	2.99752	2.92933	2.91183	2.99786	3.26463	2.9975	2.71275	4	DGRN	-2.27486	-2.85862	0.0119605	20.3442
																4	DGRN	CTCC	GGAG	2.68236	2.51709	2.48318	2.81764	2.85986	2.67402	2.49313	4	DGRN	-6.16148	-7.42557	5.37065	14.7096
																4	DGRN	GCCA	TGGC	2.20147	2.10343	2.07884	2.24871	2.36129	2.19856	2.03109	4	DGRN	-4.45338	-5.57034	2.28104	16.2571
																4	DGRN	GCCC	GGGC	1.51441	1.51192	1.5113	1.6688	1.39312	1.50489	1.64371	4	DGRN	-0.164585	-0.205002	10.8916	-15.245
																4	DGRN	GGAA	TTCC	2.74348	2.89265	2.93599	2.61586	2.44922	2.75135	3.05719	4	DGRN	5.43731	7.01715	-4.92451	-19.8866
																4	DGRN	GGAC	GTCC	1.20482	1.24367	1.25032	1.29055	1.08839	1.19954	1.32895	4	DGRN	3.22446	3.77653	7.5872	-18.1013
																4	DGRN	GGGA	TCCC	2.3853	2.32127	2.31737	2.44896	2.43769	2.38137	2.32944	4	DGRN	-2.68433	-2.84762	2.83808	4.64706
																4	DGRN	GTCA	TGAC	1.71637	1.77415	1.79135	1.69071	1.58354	1.71796	1.85798	4	DGRN	3.36591	4.36838	-1.58578	-14.7708
																4	DGRN	TCCA	TGGA	2.68889	2.74269	2.75916	2.68502	2.63961	2.68912	2.74142	4	DGRN	2.00103	2.61337	-0.152514	-3.71396
																4	DGRN	TGAA	TTCA	3.44522	3.58476	3.63682	3.22695	3.20072	3.45868	3.70589	4	DGRN	4.05008	5.56119	-6.69983	-13.6317
																5	DGYN	AACA	TGTT	3.32853	3.46866	3.50958	3.1202	3.2323	3.34137	3.43112	5	DGYN	4.20986	5.43947	-6.61908	-5.7946
																5	DGYN	AACC	GGTT	1.7581	1.72151	1.70287	1.70953	1.84597	1.76109	1.66442	5	DGYN	-2.08126	-3.14128	-2.92796	10.9081
																5	DGYN	AACT	AGTT	2.5482	2.66535	2.69018	2.32497	2.41248	2.56196	2.69288	5	DGYN	4.59751	5.57189	-9.25024	-10.4126
																5	DGYN	AGCA	TGCT	2.64562	2.73994	2.78873	2.52755	2.45942	2.6529	2.84413	5	DGYN	3.56489	5.409	-4.7251	-13.5265
																5	DGYN	AGCC	GGCT	2.20689	2.09003	2.05701	2.27968	2.40537	2.2024	1.9953	5	DGYN	-5.2954	-6.79139	3.50902	20.5518
																5	DGYN	AGCT	AGCT	1.22205	1.21487	1.20767	1.18393	1.21673	1.2244	1.22772	5	DGYN	-0.587811	-1.17695	-3.30506	-0.89504
																5	DGYN	AGTA	TACT	2.06121	2.15352	2.17787	1.8651	1.9471	2.0733	2.18287	5	DGYN	4.47832	5.65958	-10.0421	-10.8011
																5	DGYN	AGTC	GACT	1.63839	1.69409	1.70837	1.57545	1.57442	1.64227	1.70659	5	DGYN	3.39919	4.27129	-4.06869	-7.74478
																5	DGYN	AGTG	CACT	2.53385	2.4882	2.50122	2.49601	2.67252	2.53618	2.38601	5	DGYN	-1.80138	-1.28758	-1.5838	12.0082
																5	DGYN	CACA	TGTG	3.06196	3.13789	3.17966	3.07408	3.11608	3.06122	3.00427	5	DGYN	2.47982	3.8438	0.420294	3.7217
																5	DGYN	CACC	GGTG	2.08597	1.95116	1.90544	2.25431	2.31352	2.07559	1.84338	5	DGYN	-6.4626	-8.65444	8.61067	25.5037
																5	DGYN	GACA	TGTC	2.0299	2.09572	2.11699	2.04099	1.94962	2.02922	2.11549	5	DGYN	3.24215	4.29009	0.579919	-7.84034
																5	DGYN	GACC	GGTC	1.20003	1.17497	1.15853	1.27045	1.21494	1.19569	1.18413	5	DGYN	-2.08807	-3.45824	6.25301	2.60269
																5	DGYN	GGCA	TGCC	2.17972	2.11626	2.098	2.19874	2.25287	2.17854	2.10173	5	DGYN	-2.91109	-3.74887	0.92716	7.19106
																5	DGYN	GGCC	GGCC	0.796579	0.767317	0.759383	0.892068	0.787783	0.790692	0.805956	5	DGYN	-3.67345	-4.6695	12.8211	-2.25478
																5	DGYN	GGTA	TACC	1.30425	1.36243	1.37389	1.20701	1.26397	1.31024	1.34719	5	DGYN	4.46112	5.33982	-7.87909	-6.1777
																5	DGYN	TACA	TGTA	2.58937	2.64704	2.65773	2.45796	2.7021	2.59747	2.46919	5	DGYN	2.2272	2.64009	-5.3708	9.43257
																5	DGYN	TGCA	TGCA	1.36304	1.33879	1.32568	1.36732	1.42177	1.36277	1.30042	5	DGYN	-1.77913	-2.74064	0.333437	9.33126

## Sheet:  Panel B
Table S1. NGNN counts and relative abundance of NGNN sequences in the whole genome and the mappable genome - Panel B, exons
Forward sequence	Reverse sequence	Raw NGNN counts			Relative NGNN percentage			Grouping							Comparison between sets = setA/setB*100-100
		T_exons (1)	AgilentV2 (2)	CRG50_exons (3)	T_exons	AgilentV2	CRG50_exons	Group	NGNN	for	rev	T-exons	AgilentV2	CRG50_exons	Group	NGNN	AgilentV2/T_exons	CRG50/T-exons
AACA	TGTT	689096	415710	618121	2.25793	2.0599	2.26955	1	CGNN	AACG	CGTT	0.474271	0.477536	0.479325	1	CGNN	0.688518	1.0658
AACC	GGTT	432190	260669	382119	1.41614	1.29165	1.40302	1	CGNN	ACCG	CGGT	0.59918	0.662348	0.602074	1	CGNN	10.5423	0.482932
AACG	CGTT	144742	96372	130546	0.474271	0.477536	0.479325	1	CGNN	AGCG	CGCT	0.882821	0.903905	0.897109	1	CGNN	2.38827	1.61847
AACT	AGTT	550058	321269	494351	1.80235	1.59193	1.81511	1	CGNN	ATCG	CGAT	0.429708	0.464142	0.425204	1	CGNN	8.01342	-1.04803
ACCA	TGGT	632776	427345	560159	2.07339	2.11755	2.05673	1	CGNN	CACG	CGTG	0.878014	0.927165	0.870049	1	CGNN	5.59791	-0.907198
ACCC	GGGT	482460	329417	429412	1.58086	1.6323	1.57667	1	CGNN	CCCG	CGGG	1.31689	1.28355	1.33141	1	CGNN	-2.53168	1.10272
ACCG	CGGT	182863	133669	163977	0.59918	0.662348	0.602074	1	CGNN	CGAA	TTCG	0.511169	0.531919	0.513703	1	CGNN	4.05923	0.495799
ACCT	AGGT	550906	463603	483724	1.80513	2.29721	1.77609	1	CGNN	CGAC	GTCG	0.507978	0.541531	0.512378	1	CGNN	6.6054	0.86625
AGAA	TTCT	972851	642131	873829	3.1877	3.18184	3.20843	1	CGNN	CGAG	CTCG	0.898343	0.907765	0.895464	1	CGNN	1.0489	-0.320396
AGAC	GTCT	515711	329368	456682	1.68981	1.63206	1.6768	1	CGNN	CGCA	TGCG	0.739205	0.77363	0.75001	1	CGNN	4.65701	1.46172
AGAG	CTCT	815074	538231	729670	2.67072	2.66701	2.67913	1	CGNN	CGCC	GGCG	1.31248	1.18524	1.32086	1	CGNN	-9.69456	0.639011
AGAT	ATCT	590643	378953	526347	1.93534	1.87776	1.93259	1	CGNN	CGCG	CGCG	0.347995	0.279162	0.359558	1	CGNN	-19.7797	3.32295
AGCA	TGCT	810297	531080	728870	2.65507	2.63157	2.67619	1	CGNN	CGGA	TCCG	0.816675	0.817929	0.826363	1	CGNN	0.153507	1.18626
AGCC	GGCT	752973	484532	667025	2.46724	2.40092	2.44911	1	CGNN	CGGC	GCCG	1.3666	1.28763	1.39493	1	CGNN	-5.77856	2.07264
AGCG	CGCT	269427	182418	244331	0.882821	0.903905	0.897109	1	CGNN	CGTA	TACG	0.309028	0.343118	0.310523	1	CGNN	11.0312	0.483522
AGCT	AGCT	379758	248195	337425	1.24434	1.22984	1.23892	1	CGNN	CGTC	GACG	0.670615	0.705536	0.674355	1	CGNN	5.20743	0.55772
AGGA	TCCT	893205	606867	795616	2.92673	3.00711	2.92126	2	DGNN	AACA	TGTT	2.25793	2.0599	2.26955	2	DGNN	-8.77069	0.514559
AGGC	GCCT	729641	468473	635443	2.39079	2.32135	2.33315	2	DGNN	AACC	GGTT	1.41614	1.29165	1.40302	2	DGNN	-8.79087	-0.926131
AGGG	CCCT	711291	492553	643200	2.33066	2.44067	2.36164	2	DGNN	AACT	AGTT	1.80235	1.59193	1.81511	2	DGNN	-11.6749	0.707574
AGTA	TACT	400953	251160	357069	1.31379	1.24453	1.31105	2	DGNN	ACCA	TGGT	2.07339	2.11755	2.05673	2	DGNN	2.12975	-0.80346
AGTC	GACT	454324	285990	406828	1.48867	1.41712	1.49375	2	DGNN	ACCC	GGGT	1.58086	1.6323	1.57667	2	DGNN	3.25435	-0.264891
AGTG	CACT	621456	393495	549112	2.0363	1.94982	2.01617	2	DGNN	ACCT	AGGT	1.80513	2.29721	1.77609	2	DGNN	27.2601	-1.60901
ATCA	TGAT	572072	362732	510600	1.87449	1.79738	1.87477	2	DGNN	AGAA	TTCT	3.1877	3.18184	3.20843	2	DGNN	-0.183819	0.650359
ATCC	GGAT	486954	314468	432222	1.59558	1.55823	1.58699	2	DGNN	AGAC	GTCT	1.68981	1.63206	1.6768	2	DGNN	-3.41745	-0.770066
ATCG	CGAT	131142	93669	115806	0.429708	0.464142	0.425204	2	DGNN	AGAG	CTCT	2.67072	2.66701	2.67913	2	DGNN	-0.139138	0.314717
CACA	TGTG	772532	481033	689859	2.53133	2.38358	2.53295	2	DGNN	AGAT	ATCT	1.93534	1.87776	1.93259	2	DGNN	-2.97494	-0.142131
CACC	GGTG	693733	512089	609453	2.27313	2.53747	2.23773	2	DGNN	AGCA	TGCT	2.65507	2.63157	2.67619	2	DGNN	-0.885006	0.795478
CACG	CGTG	267960	187112	236961	0.878014	0.927165	0.870049	2	DGNN	AGCC	GGCT	2.46724	2.40092	2.44911	2	DGNN	-2.68793	-0.734597
CCCA	TGGG	851277	564538	753911	2.78935	2.79736	2.76813	2	DGNN	AGCT	AGCT	1.24434	1.22984	1.23892	2	DGNN	-1.16523	-0.435268
CCCC	GGGG	755053	518795	687320	2.47405	2.5707	2.52363	2	DGNN	AGGA	TCCT	2.92673	3.00711	2.92126	2	DGNN	2.74626	-0.186895
CCCG	CGGG	401899	259034	362614	1.31689	1.28355	1.33141	2	DGNN	AGGC	GCCT	2.39079	2.32135	2.33315	2	DGNN	-2.90453	-2.41062
CGAA	TTCG	156003	107347	139909	0.511169	0.531919	0.513703	2	DGNN	AGGG	CCCT	2.33066	2.44067	2.36164	2	DGNN	4.71992	1.32904
CGAC	GTCG	155029	109287	139548	0.507978	0.541531	0.512378	2	DGNN	AGTA	TACT	1.31379	1.24453	1.31105	2	DGNN	-5.2715	-0.208424
CGAG	CTCG	274164	183197	243883	0.898343	0.907765	0.895464	2	DGNN	AGTC	GACT	1.48867	1.41712	1.49375	2	DGNN	-4.80617	0.341447
CGCA	TGCG	225597	156127	204268	0.739205	0.77363	0.75001	2	DGNN	AGTG	CACT	2.0363	1.94982	2.01617	2	DGNN	-4.24698	-0.988474
CGCC	GGCG	400553	239194	359742	1.31248	1.18524	1.32086	2	DGNN	ATCA	TGAT	1.87449	1.79738	1.87477	2	DGNN	-4.1132	0.015042
CGCG	CGCG	106204	56338	97927	0.347995	0.279162	0.359558	2	DGNN	ATCC	GGAT	1.59558	1.55823	1.58699	2	DGNN	-2.34102	-0.538699
CGGA	TCCG	249240	165067	225063	0.816675	0.817929	0.826363	2	DGNN	CACA	TGTG	2.53133	2.38358	2.53295	2	DGNN	-5.83662	0.0642766
CGGC	GCCG	417071	259858	379913	1.3666	1.28763	1.39493	2	DGNN	CACC	GGTG	2.27313	2.53747	2.23773	2	DGNN	11.6289	-1.5574
CGTA	TACG	94312	69245	84572	0.309028	0.343118	0.310523	2	DGNN	CCCA	TGGG	2.78935	2.79736	2.76813	2	DGNN	0.287297	-0.760542
CGTC	GACG	204664	142385	183663	0.670615	0.705536	0.674355	2	DGNN	CCCC	GGGG	2.47405	2.5707	2.52363	2	DGNN	3.90633	2.00389
CTCA	TGAG	724984	487540	635257	2.37553	2.41582	2.33247	2	DGNN	CTCA	TGAG	2.37553	2.41582	2.33247	2	DGNN	1.69638	-1.81249
CTCC	GGAG	955830	631190	842295	3.13193	3.12763	3.09265	2	DGNN	CTCC	GGAG	3.13193	3.12763	3.09265	2	DGNN	-0.137348	-1.25417
GACA	TGTC	571693	380182	512436	1.87324	1.88385	1.88151	2	DGNN	GACA	TGTC	1.87324	1.88385	1.88151	2	DGNN	0.566265	0.441216
GACC	GGTC	457054	314150	406375	1.49761	1.55665	1.49209	2	DGNN	GACC	GGTC	1.49761	1.55665	1.49209	2	DGNN	3.94251	-0.368958
GCCA	TGGC	774273	515748	687075	2.53703	2.5556	2.52273	2	DGNN	GCCA	TGGC	2.53703	2.5556	2.52273	2	DGNN	0.731913	-0.563636
GCCC	GGGC	766746	522873	693983	2.51237	2.5909	2.54809	2	DGNN	GCCC	GGGC	2.51237	2.5909	2.54809	2	DGNN	3.12604	1.42208
GGAA	TTCC	777403	500435	702826	2.54729	2.47972	2.58056	2	DGNN	GGAA	TTCC	2.54729	2.47972	2.58056	2	DGNN	-2.65243	1.30638
GGAC	GTCC	517379	354493	466646	1.69528	1.75656	1.71338	2	DGNN	GGAC	GTCC	1.69528	1.75656	1.71338	2	DGNN	3.61497	1.06807
GGCA	TGCC	714025	472857	634497	2.33962	2.34307	2.32968	2	DGNN	GGCA	TGCC	2.33962	2.34307	2.32968	2	DGNN	0.147485	-0.424761
GGCC	GGCC	415366	284854	372356	1.36101	1.41149	1.36718	2	DGNN	GGCC	GGCC	1.36101	1.41149	1.36718	2	DGNN	3.70866	0.452932
GGGA	TCCC	717099	460687	638150	2.34969	2.28276	2.34309	2	DGNN	GGGA	TCCC	2.34969	2.28276	2.34309	2	DGNN	-2.84828	-0.280783
GGTA	TACC	299960	265211	270841	0.982867	1.31416	0.994446	2	DGNN	GGTA	TACC	0.982867	1.31416	0.994446	2	DGNN	33.7063	1.17804
GTCA	TGAC	495709	329872	442763	1.62427	1.63456	1.62569	2	DGNN	GTCA	TGAC	1.62427	1.63456	1.62569	2	DGNN	0.633434	0.0874721
TACA	TGTA	499062	280816	442879	1.63526	1.39148	1.62612	2	DGNN	TACA	TGTA	1.63526	1.39148	1.62612	2	DGNN	-14.9076	-0.55893
TCCA	TGGA	852412	570358	761742	2.79307	2.8262	2.79689	2	DGNN	TCCA	TGGA	2.79307	2.8262	2.79689	2	DGNN	1.18628	0.136763
TGAA	TTCA	811957	504732	726359	2.66051	2.50101	2.66697	2	DGNN	TGAA	TTCA	2.66051	2.50101	2.66697	2	DGNN	-5.99489	0.242871
TGCA	TGCA	369763	242085	327797	1.21159	1.19956	1.20357	2	DGNN	TGCA	TGCA	1.21159	1.19956	1.20357	2	DGNN	-0.992505	-0.661699
Total		30518869	20181098	27235367				3	3G	ACCC	GGGT	1.58086	1.6323	1.57667	3	3G	3.25435	-0.264891
								3	3G	AGCC	GGCT	2.46724	2.40092	2.44911	3	3G	-2.68793	-0.734597
(1) T_exons, NGNN counts for all RefSeq exons in Build 37.2, file ftp://ftp.ncbi.nih.gov/genomes/H_sapiens/mapview/seq_gene.md.gz								3	3G	AGGC	GCCT	2.39079	2.32135	2.33315	3	3G	-2.90453	-2.41062
(2) AgilentV2, NGNN counts for the mappable exome from file S0293689_Covered.bed from www.Agilent.com								3	3G	AGGG	CCCT	2.33066	2.44067	2.36164	3	3G	4.71992	1.32904
(3) CRG50_exons, NGNN counts for the mappable exome from CRG50 (see Panel A)								3	3G	CACC	GGTG	2.27313	2.53747	2.23773	3	3G	11.6289	-1.5574
								3	3G	CCCA	TGGG	2.78935	2.79736	2.76813	3	3G	0.287297	-0.760542
								3	3G	CCCC	GGGG	2.47405	2.5707	2.52363	3	3G	3.90633	2.00389
								3	3G	CTCC	GGAG	3.13193	3.12763	3.09265	3	3G	-0.137348	-1.25417
								3	3G	GACC	GGTC	1.49761	1.55665	1.49209	3	3G	3.94251	-0.368958
								3	3G	GCCA	TGGC	2.53703	2.5556	2.52273	3	3G	0.731913	-0.563636
								3	3G	GCCC	GGGC	2.51237	2.5909	2.54809	3	3G	3.12604	1.42208
								3	3G	GGAC	GTCC	1.69528	1.75656	1.71338	3	3G	3.61497	1.06807
								3	3G	GGCA	TGCC	2.33962	2.34307	2.32968	3	3G	0.147485	-0.424761
								3	3G	GGCC	GGCC	1.36101	1.41149	1.36718	3	3G	3.70866	0.452932
								3	3G	GGGA	TCCC	2.34969	2.28276	2.34309	3	3G	-2.84828	-0.280783
								4	DGRN	ACCA	TGGT	2.07339	2.11755	2.05673	4	DGRN	2.12975	-0.80346
								4	DGRN	ACCC	GGGT	1.58086	1.6323	1.57667	4	DGRN	3.25435	-0.264891
								4	DGRN	ACCT	AGGT	1.80513	2.29721	1.77609	4	DGRN	27.2601	-1.60901
								4	DGRN	AGAA	TTCT	3.1877	3.18184	3.20843	4	DGRN	-0.183819	0.650359
								4	DGRN	AGAC	GTCT	1.68981	1.63206	1.6768	4	DGRN	-3.41745	-0.770066
								4	DGRN	AGAG	CTCT	2.67072	2.66701	2.67913	4	DGRN	-0.139138	0.314717
								4	DGRN	AGAT	ATCT	1.93534	1.87776	1.93259	4	DGRN	-2.97494	-0.142131
								4	DGRN	AGGA	TCCT	2.92673	3.00711	2.92126	4	DGRN	2.74626	-0.186895
								4	DGRN	AGGC	GCCT	2.39079	2.32135	2.33315	4	DGRN	-2.90453	-2.41062
								4	DGRN	AGGG	CCCT	2.33066	2.44067	2.36164	4	DGRN	4.71992	1.32904
								4	DGRN	ATCA	TGAT	1.87449	1.79738	1.87477	4	DGRN	-4.1132	0.015042
								4	DGRN	ATCC	GGAT	1.59558	1.55823	1.58699	4	DGRN	-2.34102	-0.538699
								4	DGRN	CCCA	TGGG	2.78935	2.79736	2.76813	4	DGRN	0.287297	-0.760542
								4	DGRN	CCCC	GGGG	2.47405	2.5707	2.52363	4	DGRN	3.90633	2.00389
								4	DGRN	CTCA	TGAG	2.37553	2.41582	2.33247	4	DGRN	1.69638	-1.81249
								4	DGRN	CTCC	GGAG	3.13193	3.12763	3.09265	4	DGRN	-0.137348	-1.25417
								4	DGRN	GCCA	TGGC	2.53703	2.5556	2.52273	4	DGRN	0.731913	-0.563636
								4	DGRN	GCCC	GGGC	2.51237	2.5909	2.54809	4	DGRN	3.12604	1.42208
								4	DGRN	GGAA	TTCC	2.54729	2.47972	2.58056	4	DGRN	-2.65243	1.30638
								4	DGRN	GGAC	GTCC	1.69528	1.75656	1.71338	4	DGRN	3.61497	1.06807
								4	DGRN	GGGA	TCCC	2.34969	2.28276	2.34309	4	DGRN	-2.84828	-0.280783
								4	DGRN	GTCA	TGAC	1.62427	1.63456	1.62569	4	DGRN	0.633434	0.0874721
								4	DGRN	TCCA	TGGA	2.79307	2.8262	2.79689	4	DGRN	1.18628	0.136763
								4	DGRN	TGAA	TTCA	2.66051	2.50101	2.66697	4	DGRN	-5.99489	0.242871
								5	DGYN	AACA	TGTT	2.25793	2.0599	2.26955	5	DGYN	-8.77069	0.514559
								5	DGYN	AACC	GGTT	1.41614	1.29165	1.40302	5	DGYN	-8.79087	-0.926131
								5	DGYN	AACT	AGTT	1.80235	1.59193	1.81511	5	DGYN	-11.6749	0.707574
								5	DGYN	AGCA	TGCT	2.65507	2.63157	2.67619	5	DGYN	-0.885006	0.795478
								5	DGYN	AGCC	GGCT	2.46724	2.40092	2.44911	5	DGYN	-2.68793	-0.734597
								5	DGYN	AGCT	AGCT	1.24434	1.22984	1.23892	5	DGYN	-1.16523	-0.435268
								5	DGYN	AGTA	TACT	1.31379	1.24453	1.31105	5	DGYN	-5.2715	-0.208424
								5	DGYN	AGTC	GACT	1.48867	1.41712	1.49375	5	DGYN	-4.80617	0.341447
								5	DGYN	AGTG	CACT	2.0363	1.94982	2.01617	5	DGYN	-4.24698	-0.988474
								5	DGYN	CACA	TGTG	2.53133	2.38358	2.53295	5	DGYN	-5.83662	0.0642766
								5	DGYN	CACC	GGTG	2.27313	2.53747	2.23773	5	DGYN	11.6289	-1.5574
								5	DGYN	GACA	TGTC	1.87324	1.88385	1.88151	5	DGYN	0.566265	0.441216
								5	DGYN	GACC	GGTC	1.49761	1.55665	1.49209	5	DGYN	3.94251	-0.368958
								5	DGYN	GGCA	TGCC	2.33962	2.34307	2.32968	5	DGYN	0.147485	-0.424761
								5	DGYN	GGCC	GGCC	1.36101	1.41149	1.36718	5	DGYN	3.70866	0.452932
								5	DGYN	GGTA	TACC	0.982867	1.31416	0.994446	5	DGYN	33.7063	1.17804
								5	DGYN	TACA	TGTA	1.63526	1.39148	1.62612	5	DGYN	-14.9076	-0.55893
								5	DGYN	TGCA	TGCA	1.21159	1.19956	1.20357	5	DGYN	-0.992505	-0.661699
