# Supplementary material for: Guanine Holes Are Prominent Targets for Mutation in Cancer and Inherited Disease
Source: PLoS Genet. 2013 Sep 26;9(9):e1003816. doi: 10.1371/journal.pgen.1003816 (PMC3784513; doi:10.1371/journal.pgen.1003816)
Supplement: Table S8 — Fractional representation of genes with NS substitutions across cancer tissue types and their Aggregate Score. List of genes found to contain non-synonymous substitutions and their combined fractional representation, expressed as Aggregate Score, across cancer types. (XLSX) [file pgen.1003816.s013.xlsx]

## Sheet: Sheet1
Table S8. Fractional representation of genes with NS substitutions across cancer tissue types and their Aggregate Score (AS)
GENE	BREAST	CLL	COLORECTAL	GLIOBLASTOMA	HEAD_NECK	LIVER	LUNG	MELANOMA	MYELOMA	OVARY	PANCREAS	PROSTATE	GASTRIC	Aggregate_Score
TP53	0.194286	0	0	0.454545	0.54717	0.407407	0.330769	0	0.0789474	0.663957	0.0571429	0.0571429	0	2.79137
KRAS	0.00571429	0	0	0	0.00943396	0	0.146154	0	0.263158	0.0135501	0.928571	0	0	1.36658
TTN	0	0	0	0.181818	0.311321	0.222222	0.00769231	0.2	0.0526316	0.173442	0	0	0	1.14913
MUC16	0.04	0	0	0.0909091	0.188679	0.0740741	0.3	0.0666667	0.105263	0.0460705	0	0	0	0.911663
GRM3	0	0.5	0	0.0909091	0.0377358	0.037037	0.0307692	0	0	0.00271003	0	0.0285714	0	0.727733
LRP1B	0	0	0	0.0454545	0.122642	0.111111	0.00769231	0.2	0.0789474	0.0352304	0	0	0	0.601077
DNAH9	0	0	0	0.0909091	0.0849057	0.037037	0	0.266667	0.0526316	0.0135501	0	0	0	0.5457
PROSER1	0	0.5	0	0	0	0	0	0	0	0.00542005	0	0	0	0.50542
SNX7	0	0.5	0	0	0	0	0	0	0	0.00542005	0	0	0	0.50542
MBP	0	0.5	0	0	0	0	0	0	0	0.00271003	0	0	0	0.50271
SLC25A40	0	0.5	0	0	0	0	0	0	0	0	0	0	0	0.5
PIK3CA	0.165714	0	0	0.0909091	0.0849057	0.0740741	0.00769231	0	0	0.00813008	0	0.0285714	0	0.459997
SYNE1	0	0	0	0.136364	0.254717	0.037037	0	0	0	0.0216802	0	0	0	0.449798
CSMD3	0	0	0	0	0.132075	0.0740741	0.00769231	0.133333	0.0263158	0.0487805	0.0142857	0	0	0.436557
PKHD1	0.00571429	0	0	0.136364	0.0471698	0	0.0923077	0.0666667	0.0526316	0.0298103	0	0	0	0.430664
CDH9	0	0.25	0	0	0.0283019	0	0	0.133333	0	0.00813008	0	0	0	0.419765
MACF1	0.0114286	0	0	0.0454545	0.0660377	0.0740741	0	0.0666667	0	0.0271003	0	0	0.125	0.415762
USH2A	0	0	0	0.0454545	0.160377	0.111111	0.0153846	0	0.0263158	0.0514905	0	0	0	0.410134
ABCA5	0.00571429	0	0	0.0454545	0.00943396	0.0740741	0	0.266667	0	0.00542005	0	0	0	0.406764
LRP2	0	0	0	0.181818	0.0283019	0.037037	0	0.0666667	0.0263158	0.0379404	0	0	0	0.37808
DNAH10	0	0	0	0.0454545	0.0471698	0	0	0.266667	0	0.0162602	0	0	0	0.375551
RELN	0	0	0	0	0.0943396	0.148148	0	0.0666667	0.0263158	0.0189702	0.0142857	0	0	0.368726
CUBN	0	0	0	0.0454545	0.0943396	0.185185	0	0	0.0263158	0.0135501	0	0	0	0.364845
SCN11A	0	0.25	0	0	0.0188679	0	0	0.0666667	0.0263158	0.00271003	0	0	0	0.36456
BAI3	0	0	0	0	0.0283019	0.037037	0.107692	0.0666667	0	0.0243902	0	0.0285714	0.0625	0.35516
VWF	0	0.25	0	0	0.0283019	0	0	0.0666667	0	0.00813008	0	0	0	0.353099
DNAH11	0	0	0	0	0.00943396	0.037037	0	0.266667	0	0.0216802	0	0	0	0.334818
UGT2B11	0	0.25	0	0	0.00943396	0	0	0.0666667	0	0.00271003	0	0	0	0.328811
SPEN	0.0114286	0	0	0.0454545	0.0283019	0.037037	0	0.0666667	0	0.0135501	0	0	0.125	0.327439
XPO1	0	0.25	0	0.0454545	0.0283019	0	0	0	0	0	0	0	0	0.323756
C14orf39	0	0.25	0	0	0	0	0	0.0666667	0	0.00542005	0	0	0	0.322087
F13A1	0	0.25	0	0	0	0	0	0.0666667	0	0.00542005	0	0	0	0.322087
HIVEP3	0	0	0.00540541	0.0454545	0.00943396	0.037037	0	0	0.0263158	0.0108401	0	0	0.1875	0.321987
DST	0	0	0	0.0909091	0.0943396	0.037037	0.00769231	0	0.0526316	0.0379404	0	0	0	0.32055
ARID1A	0	0	0	0.0909091	0.0188679	0.037037	0	0	0.0263158	0.00813008	0.0142857	0	0.125	0.320546
PPP1R9A	0	0.25	0	0	0.0471698	0	0	0	0	0.00542005	0.0142857	0	0	0.316876
DNAH8	0	0	0	0	0.0660377	0.037037	0	0.2	0	0.0135501	0	0	0	0.316625
ABCA4	0.00571429	0	0	0.0454545	0.0471698	0	0	0.2	0	0.0108401	0	0	0	0.309179
ABCA6	0.00571429	0	0	0	0.0283019	0	0	0.266667	0	0.00813008	0	0	0	0.308813
APOB	0	0	0	0.136364	0.0377358	0.037037	0	0.0666667	0	0.0298103	0	0	0	0.307613
KLHL6	0	0.25	0	0	0	0	0	0	0.0263158	0.00271003	0	0.0285714	0	0.307597
DNAH5	0	0	0	0.0454545	0.0660377	0.037037	0	0.0666667	0.0526316	0.0352304	0	0	0	0.303058
DMD	0	0.25	0	0	0.0377358	0	0	0	0	0.0135501	0	0	0	0.301286
RYR2	0	0	0	0.136364	0.0754717	0.037037	0.00769231	0	0	0.0433604	0	0	0	0.299925
LLGL1	0	0.25	0	0	0.00943396	0.037037	0	0	0	0	0	0	0	0.296471
IGSF10	0	0	0	0.0454545	0	0.148148	0	0.0666667	0	0.0189702	0.0142857	0	0	0.293525
NLRP8	0	0	0	0	0.0188679	0.0740741	0	0.133333	0.0526316	0.00542005	0	0	0	0.284327
ABCA13	0.00571429	0	0	0.0454545	0.0377358	0.111111	0	0.0666667	0	0.0135501	0	0	0	0.280233
NF1	0.00571429	0	0	0.136364	0.0283019	0.037037	0.0384615	0	0	0.0325203	0	0	0	0.278399
SPHKAP	0	0	0	0	0.0283019	0.037037	0	0.2	0	0.00813008	0	0	0	0.273469
PTPRF	0	0	0	0.0454545	0.0283019	0	0	0	0	0.0108401	0	0	0.1875	0.272097
XIRP2	0	0	0	0	0.0471698	0.0740741	0	0.133333	0	0.0162602	0	0	0	0.270837
FAT3	0	0	0	0	0.0943396	0.037037	0.00769231	0	0.0789474	0.0487805	0	0	0	0.266797
CCND2	0.00571429	0.25	0	0	0.00943396	0	0	0	0	0	0	0	0	0.265148
MYD88	0.00571429	0.25	0	0	0.00943396	0	0	0	0	0	0	0	0	0.265148
KIAA1324	0	0.25	0	0	0.00943396	0	0	0	0	0.00542005	0	0	0	0.264854
KIR3DL1	0	0.25	0	0	0.00943396	0	0	0	0	0.00542005	0	0	0	0.264854
SLC45A2	0	0.25	0	0	0.00943396	0	0	0	0	0.00542005	0	0	0	0.264854
IDH1	0	0	0	0.227273	0	0.037037	0	0	0	0	0	0	0	0.26431
MGA	0	0.25	0	0	0	0	0	0	0	0.0135501	0	0	0	0.26355
ABCA7	0.00571429	0	0	0.0454545	0.00943396	0	0	0.2	0	0.00271003	0	0	0	0.263313
TRPV5	0	0	0	0.0909091	0.0188679	0.0740741	0.00769231	0.0666667	0	0.00271003	0	0	0	0.26092
AHNAK	0	0	0	0	0.0471698	0.111111	0	0.0666667	0	0.0325203	0	0	0	0.257468
FLT1	0	0	0	0.0909091	0.00943396	0	0.0153846	0.133333	0	0.00813008	0	0	0	0.257191
ABI3BP	0	0.25	0	0	0	0	0	0	0	0.00542005	0	0	0	0.25542
SETD5	0	0.25	0	0	0	0	0	0	0	0.00542005	0	0	0	0.25542
BABAM1	0	0.25	0	0	0	0	0	0	0	0.00271003	0	0	0	0.25271
PIK3R2	0	0.25	0	0	0	0	0	0	0	0.00271003	0	0	0	0.25271
FAT4	0	0	0	0	0.103774	0.0740741	0	0.0666667	0	0.00813008	0	0	0	0.252644
ZNF804B	0	0	0	0	0.0660377	0.111111	0	0.0666667	0	0.00813008	0	0	0	0.251946
CDH7	0	0	0	0	0.0377358	0.0740741	0	0.133333	0	0.00542005	0	0	0	0.250563
ACER2	0	0.25	0	0	0	0	0	0	0	0	0	0	0	0.25
ELOVL6	0	0.25	0	0	0	0	0	0	0	0	0	0	0	0.25
RBBP9	0	0.25	0	0	0	0	0	0	0	0	0	0	0	0.25
SLC2A8	0	0.25	0	0	0	0	0	0	0	0	0	0	0	0.25
NRAS	0	0	0	0	0	0	0.00769231	0	0.236842	0.00542005	0	0	0	0.249954
HMCN1	0	0	0	0	0.0566038	0.148148	0	0	0	0.0406504	0	0	0	0.245402
MYH10	0	0	0	0	0	0.0740741	0	0.133333	0.0263158	0.00542005	0	0	0	0.239143
TLR4	0.00571429	0	0	0	0.0283019	0.037037	0.0615385	0.0666667	0.0263158	0.0108401	0	0	0	0.236414
ADCY8	0	0	0	0	0.0566038	0.037037	0.00769231	0.133333	0	0	0	0	0	0.234666
PCLO	0	0	0	0	0.0943396	0.111111	0.0153846	0	0	0.0135501	0	0	0	0.234385
PDZD2	0	0	0	0.0909091	0.0283019	0.037037	0	0.0666667	0	0.0108401	0	0	0	0.233755
NOTCH3	0.00571429	0	0	0.0454545	0.0377358	0.0740741	0.0307692	0	0	0.0108401	0	0.0285714	0	0.23316
DNAH7	0	0	0	0	0.0188679	0.0740741	0	0.133333	0	0.00542005	0	0	0	0.231695
ANKRD30A	0	0	0	0	0.0188679	0.037037	0	0.0666667	0.0526316	0.0135501	0.0428571	0	0	0.23161
MMP16	0	0	0	0.0454545	0.0471698	0.037037	0	0.0666667	0.0263158	0.00813008	0	0	0	0.230774
ADAMTS13	0	0	0	0.0909091	0	0	0	0.133333	0	0.00542005	0	0	0	0.229662
SLC4A5	0	0	0	0.0454545	0.00943396	0	0	0.133333	0.0263158	0.0135501	0	0	0	0.228088
NLRP4	0	0	0	0	0.0471698	0	0.00769231	0.133333	0.0263158	0.0135501	0	0	0	0.228061
CDH5	0	0	0	0.0454545	0.0283019	0	0.0153846	0.133333	0	0.00542005	0	0	0	0.227894
RNF213	0.00571429	0	0	0	0.00943396	0.0740741	0.0615385	0	0.0263158	0.0216802	0	0.0285714	0	0.227328
CAMTA1	0	0	0	0	0	0.037037	0	0	0.0526316	0.00813008	0	0	0.125	0.222799
DCC	0	0	0	0.0454545	0.0283019	0.0740741	0	0.0666667	0	0.00813008	0	0	0	0.222627
ABCC12	0	0	0	0	0.00943396	0.0740741	0	0.133333	0	0.00542005	0	0	0	0.222261
ATM	0.00571429	0	0	0	0.0188679	0.148148	0.00769231	0	0.0263158	0.0135501	0	0	0	0.220289
EPHA7	0	0	0	0	0.0660377	0	0.0153846	0.0666667	0.0526316	0.0189702	0	0	0	0.219691
PCDHA7	0	0	0	0	0.00943396	0.0740741	0	0.133333	0	0.00271003	0	0	0	0.219551
EGFR	0	0	0	0.0909091	0.0188679	0	0.0692308	0	0.0263158	0.0135501	0	0	0	0.218874
ZNF217	0.00571429	0	0	0	0.00943396	0	0	0.2	0	0.00271003	0	0	0	0.217858
TLL1	0	0	0	0.0454545	0.00943396	0	0	0.133333	0.0263158	0.00271003	0	0	0	0.217248
RYR3	0	0	0	0.0909091	0.0566038	0	0.00769231	0	0.0526316	0.00813008	0	0	0	0.215967
GPR98	0	0	0	0	0.0660377	0.0740741	0	0	0.0526316	0.0216802	0	0	0	0.214424
PTCHD3	0	0	0	0	0.00943396	0	0	0.133333	0	0.00813008	0	0	0.0625	0.213397
ODZ2	0	0	0	0.136364	0	0.037037	0	0	0.0263158	0.0135501	0	0	0	0.213267
SLC9A2	0	0	0	0.136364	0.00943396	0	0	0.0666667	0	0	0	0	0	0.212464
ANK3	0	0	0	0.0454545	0.00943396	0.0740741	0	0.0666667	0	0.0162602	0	0	0	0.211889
FPGT-TNNI3K	0	0	0.118919	0	0.0188679	0.037037	0	0	0	0.00813008	0.0285714	0	0	0.211525
EPHA6	0	0	0	0.0454545	0.0188679	0.0740741	0	0.0666667	0	0.00542005	0	0	0	0.210483
PCDHB8	0	0	0	0	0.00943396	0	0	0.2	0	0	0	0	0	0.209434
HECW2	0	0	0	0.0454545	0.00943396	0	0.0153846	0.133333	0	0.00542005	0	0	0	0.209027
NLRP7	0	0	0	0	0	0.0740741	0	0.133333	0	0	0	0	0	0.207407
SI	0	0	0	0	0.103774	0	0	0	0.0789474	0.0243902	0	0	0	0.207111
NAV3	0	0	0	0	0.0754717	0	0	0.0666667	0.0526316	0.0108401	0	0	0	0.20561
COL11A1	0.0171429	0	0	0	0.0660377	0.111111	0	0	0	0.0108401	0	0	0	0.205132
CSMD2	0	0	0	0	0.0377358	0.037037	0	0.0666667	0.0526316	0.0108401	0	0	0	0.204911
RIMS2	0	0	0	0.0454545	0.0849057	0	0.00769231	0	0.0526316	0.0135501	0	0	0	0.204234
C6	0	0	0	0.0454545	0.0188679	0	0	0.133333	0	0.00542005	0	0	0	0.203076
USP34	0.0228571	0	0	0	0	0.037037	0.00769231	0.0666667	0.0263158	0.0135501	0	0.0285714	0	0.202691
F5	0	0	0	0.0454545	0.0471698	0.0740741	0	0	0.0263158	0.00813008	0	0	0	0.201144
AKAP9	0.0171429	0	0	0.0454545	0	0.037037	0.0307692	0	0	0.0135501	0	0.0571429	0	0.201097
PCDHA13	0	0	0	0.0454545	0.00943396	0.0740741	0	0.0666667	0	0.00542005	0	0	0	0.201049
TLR9	0	0	0	0	0	0	0	0.2	0	0	0	0	0	0.2
GRIK3	0.00571429	0	0.124324	0	0	0	0	0.0666667	0	0.00271003	0	0	0	0.199415
VCAN	0	0	0	0	0.0283019	0.037037	0	0.0666667	0.0526316	0.0135501	0	0	0	0.198187
MTOR	0.0114286	0	0	0	0.0188679	0	0.0230769	0	0	0.0189702	0	0	0.125	0.197344
KIAA1804	0	0	0	0.0909091	0	0.037037	0	0.0666667	0	0.00271003	0	0	0	0.197323
FLG2	0	0	0	0	0.0283019	0.037037	0	0.0666667	0.0263158	0.0243902	0.0142857	0	0	0.196997
TP63	0	0	0	0	0.0566038	0	0	0.133333	0	0.00542005	0	0	0	0.195357
KCNJ12	0	0	0	0	0	0.037037	0	0.0666667	0.0263158	0.00813008	0	0.0571429	0	0.195292
MDN1	0	0	0	0	0.0188679	0.111111	0	0	0.0263158	0.0243902	0.0142857	0	0	0.194971
ZBTB17	0	0	0	0	0	0	0	0.0666667	0	0.00271003	0	0	0.125	0.194377
ALPK3	0	0	0	0.0454545	0.00943396	0	0	0.133333	0	0.00542005	0	0	0	0.193642
NOTCH1	0.0228571	0	0	0.0454545	0.103774	0	0.0153846	0	0	0.00542005	0	0	0	0.19289
FCGBP	0	0	0	0.0454545	0.0377358	0	0	0.0666667	0.0263158	0.0162602	0	0	0	0.192433
COL3A1	0	0	0	0.136364	0.0188679	0	0	0	0.0263158	0.0108401	0	0	0	0.192387
PCDH18	0	0	0	0	0.0188679	0.037037	0	0.0666667	0.0526316	0.00271003	0.0142857	0	0	0.192199
DLGAP2	0	0	0	0.181818	0.00943396	0	0	0	0	0	0	0	0	0.191252
CNOT1	0	0	0	0.0909091	0.00943396	0.037037	0	0	0	0.0108401	0.0142857	0.0285714	0	0.191077
ABCC11	0	0	0	0.0454545	0.00943396	0	0	0.133333	0	0.00271003	0	0	0	0.190932
PCDH15	0	0	0	0	0.0849057	0.037037	0	0	0.0263158	0.0135501	0	0.0285714	0	0.19038
MYH4	0	0	0	0.0454545	0.0188679	0.037037	0	0.0666667	0	0.0216802	0	0	0	0.189706
REST	0	0	0	0	0.0188679	0.037037	0	0.133333	0	0	0	0	0	0.189238
COL22A1	0	0	0	0	0.0849057	0.0740741	0.00769231	0	0	0.0216802	0	0	0	0.188352
C7	0	0	0	0	0.00943396	0.037037	0	0.133333	0	0.00813008	0	0	0	0.187934
TNPO1	0	0	0	0.0454545	0.00943396	0.037037	0	0.0666667	0.0263158	0.00271003	0	0	0	0.187618
TAF1L	0	0	0	0.0454545	0	0	0.00769231	0.133333	0	0	0	0	0	0.18648
NLRP5	0	0	0	0	0.0188679	0	0.0230769	0.133333	0	0.0108401	0	0	0	0.186118
MYH1	0	0	0	0	0.0283019	0	0	0.133333	0	0.0243902	0	0	0	0.186025
MYH8	0	0	0	0	0.0188679	0	0	0.133333	0.0263158	0.00542005	0	0	0	0.183937
MKI67	0	0	0	0.0454545	0.0188679	0.111111	0	0	0	0.00813008	0	0	0	0.183564
MLL2	0	0	0	0	0.0660377	0.037037	0.00769231	0	0.0526316	0.00542005	0.0142857	0	0	0.183104
OR4C16	0	0	0	0	0.00943396	0.037037	0	0.133333	0	0.00271003	0	0	0	0.182514
TEX14	0.0114286	0	0	0	0.00943396	0.0740741	0.0153846	0.0666667	0	0.00542005	0	0	0	0.182408
FLG	0	0	0	0	0.0943396	0.037037	0	0	0.0263158	0.0243902	0	0	0	0.182083
EPHB3	0	0	0	0	0.00943396	0.037037	0.00769231	0.0666667	0.0526316	0.00813008	0	0	0	0.181592
ADCY9	0	0	0	0	0	0.037037	0	0.133333	0	0.0108401	0	0	0	0.18121
ZBTB16	0	0	0	0.0454545	0.0188679	0.037037	0.00769231	0.0666667	0	0.00542005	0	0	0	0.181139
ERBB4	0.00571429	0	0	0	0.0188679	0.037037	0.0384615	0.0666667	0	0	0.0142857	0	0	0.181033
LRFN5	0	0	0	0.0454545	0.0471698	0.0740741	0	0	0	0.0135501	0	0	0	0.180249
FLT3	0	0	0	0	0	0	0.0384615	0.133333	0	0.00813008	0	0	0	0.179925
SPTA1	0	0	0	0	0.0471698	0.037037	0	0	0.0263158	0.0108401	0	0.0571429	0	0.178506
DNAH3	0	0	0	0.0454545	0.0660377	0.037037	0	0	0	0.0298103	0	0	0	0.17834
PIK3CG	0.0171429	0	0	0.0454545	0.0471698	0	0.0461538	0	0	0.00813008	0.0142857	0	0	0.178337
LYST	0	0	0	0.0909091	0.0471698	0	0	0	0.0263158	0.0135501	0	0	0	0.177945
PCDHB13	0	0	0	0	0.00943396	0	0	0.133333	0.0263158	0.00813008	0	0	0	0.177213
MYH9	0	0	0	0	0.0283019	0.0740741	0	0.0666667	0	0.00813008	0	0	0	0.177173
PCDHB12	0	0	0	0	0	0.037037	0	0.133333	0	0.00542005	0	0	0	0.17579
EPHB4	0.00571429	0	0	0	0	0	0.00769231	0.133333	0.0263158	0.00271003	0	0	0	0.175766
ZNF536	0	0	0	0	0.00943396	0.0740741	0	0.0666667	0	0.0108401	0.0142857	0	0	0.175301
CELSR1	0.0171429	0	0	0	0.0283019	0.037037	0.0230769	0.0666667	0	0.00271003	0	0	0	0.174935
BIRC6	0	0	0	0.0454545	0.00943396	0.037037	0	0.0666667	0	0.0162602	0	0	0	0.174852
PPP1R3A	0	0	0	0	0.0188679	0	0.0384615	0.0666667	0	0.0216802	0	0.0285714	0	0.174248
OR4C15	0	0	0	0	0.0377358	0	0	0.133333	0	0.00271003	0	0	0	0.173779
OVCH1	0	0	0	0.136364	0	0	0	0	0.0263158	0.0108401	0	0	0	0.17352
TBX5	0	0	0	0	0.0188679	0	0.00769231	0.133333	0	0.0135501	0	0	0	0.173444
MLL3	0	0	0	0	0.0566038	0.0740741	0	0	0.0263158	0.0162602	0	0	0	0.173254
SPTB	0	0	0	0.0454545	0	0.037037	0.00769231	0.0666667	0	0.0162602	0	0	0	0.173111
SCUBE3	0	0	0	0	0	0.037037	0	0.133333	0	0.00271003	0	0	0	0.17308
LAMB1	0	0	0	0	0.0283019	0.037037	0	0.0666667	0.0263158	0.0135501	0	0	0	0.171872
RBM27	0	0	0	0.0909091	0	0	0	0.0666667	0	0	0.0142857	0	0	0.171861
BTBD11	0	0	0	0	0.00943396	0	0	0.133333	0.0263158	0.00271003	0	0	0	0.171793
NID2	0	0	0	0	0.0283019	0.0740741	0	0.0666667	0	0.00271003	0	0	0	0.171753
COL24A1	0	0	0	0.0454545	0.00943396	0.037037	0.00769231	0.0666667	0	0.00542005	0	0	0	0.171705
EPHA5	0	0	0	0	0.0188679	0.037037	0.0461538	0.0666667	0	0.00271003	0	0	0	0.171436
LRMP	0	0	0	0	0.00943396	0.037037	0	0.0666667	0.0526316	0.00542005	0	0	0	0.171189
ROBO2	0	0	0	0	0.00943396	0.037037	0	0.0666667	0.0526316	0.00542005	0	0	0	0.171189
TET1	0.0171429	0	0	0	0.00943396	0.037037	0.0153846	0	0.0526316	0.0108401	0	0.0285714	0	0.171042
ABCC13	0	0	0	0	0	0.037037	0	0.133333	0	0	0	0	0	0.17037
DNAH12	0	0	0	0	0	0.037037	0	0.133333	0	0	0	0	0	0.17037
ABCA3	0.00571429	0	0	0	0.00943396	0	0.00769231	0.133333	0	0.0135501	0	0	0	0.169724
LAMB3	0	0	0	0.0909091	0.00943396	0	0	0.0666667	0	0.00271003	0	0	0	0.16972
FRMPD4	0	0	0	0.0909091	0	0	0	0.0666667	0	0.0108401	0	0	0	0.168416
CTNNA2	0	0	0	0.0454545	0.0188679	0.037037	0	0.0666667	0	0	0	0	0	0.168026
GRIN2A	0	0	0	0	0.0188679	0	0.00769231	0.133333	0	0.00813008	0	0	0	0.168024
BRAF	0.0114286	0	0	0.0454545	0	0	0	0.0666667	0.0263158	0.0162602	0	0	0	0.166126
GABRA6	0	0	0	0.0454545	0	0.037037	0	0.0666667	0	0.0162602	0	0	0	0.165418
PCDHA1	0	0	0	0	0.0471698	0.037037	0	0.0666667	0	0	0.0142857	0	0	0.165159
UNC79	0	0	0	0	0.0188679	0.037037	0	0.0666667	0.0263158	0.0162602	0	0	0	0.165148
DCHS1	0	0	0	0	0.0566038	0.0740741	0	0	0.0263158	0.00813008	0	0	0	0.165124
CLSTN2	0	0	0	0.0454545	0.0566038	0	0	0	0	0	0	0	0.0625	0.164558
HLA-A	0	0	0	0	0.0377358	0.0740741	0	0	0.0526316	0	0	0	0	0.164442
BAI2	0.0171429	0	0	0.0454545	0	0	0.0230769	0	0	0.0162602	0	0	0.0625	0.164434
TRRAP	0	0	0	0.0454545	0.0283019	0.0740741	0.00769231	0	0	0.00813008	0	0	0	0.163653
LPHN3	0	0	0	0.0454545	0.00943396	0	0.0692308	0	0	0.0108401	0	0.0285714	0	0.163531
HERC2	0	0	0	0	0.0754717	0	0.00769231	0.0666667	0	0.0135501	0	0	0	0.163381
CDH6	0	0	0	0	0.0188679	0	0	0.133333	0	0.0108401	0	0	0	0.163041
TRIM43	0	0	0	0	0.00943396	0.148148	0	0	0	0.00542005	0	0	0	0.163002
ASH1L	0	0	0	0.0454545	0.0188679	0	0	0.0666667	0.0263158	0.00542005	0	0	0	0.162725
MYO18B	0	0	0	0.0454545	0.0188679	0	0	0	0.0526316	0.0162602	0	0.0285714	0	0.161786
TEX15	0	0	0	0	0.0471698	0.037037	0	0.0666667	0	0.0108401	0	0	0	0.161714
MORC1	0	0	0	0	0.0283019	0	0	0.133333	0	0	0	0	0	0.161635
TAOK1	0	0	0	0.0454545	0.00943396	0.037037	0	0.0666667	0	0.00271003	0	0	0	0.161302
OBSCN	0	0	0	0	0.00943396	0.037037	0.00769231	0.0666667	0.0263158	0.0135501	0	0	0	0.160696
FSTL5	0	0	0	0	0.0188679	0	0	0.133333	0	0.00813008	0	0	0	0.160331
CHD5	0.0114286	0	0	0	0.00943396	0.037037	0.00769231	0	0	0.00271003	0	0.0285714	0.0625	0.159373
LRP6	0	0	0	0	0.0377358	0	0.0230769	0.0666667	0.0263158	0.00542005	0	0	0	0.159215
SPOP	0	0	0	0	0	0	0.0153846	0	0.0263158	0.00271003	0	0.114286	0	0.158696
ARID2	0	0	0	0	0.00943396	0.037037	0	0.0666667	0.0263158	0.0189702	0	0	0	0.158424
PRSS16	0	0	0	0.0909091	0.00943396	0	0	0	0.0526316	0.00542005	0	0	0	0.158395
NOTCH2	0	0	0	0.0454545	0.0377358	0	0.0384615	0	0	0.00813008	0	0.0285714	0	0.158353
MYOM3	0	0	0	0	0	0	0	0.0666667	0.0263158	0.00271003	0	0	0.0625	0.158192
PTCHD4	0	0	0	0	0	0	0	0.0666667	0.0263158	0.00271003	0	0	0.0625	0.158192
TLR1	0	0	0	0	0	0.037037	0.0230769	0.0666667	0	0.00271003	0	0.0285714	0	0.158062
THSD7B	0	0	0	0.0454545	0.0377358	0.037037	0	0	0.0263158	0.0108401	0	0	0	0.157383
MET	0.00571429	0	0	0	0	0.0740741	0	0.0666667	0	0.0108401	0	0	0	0.157295
COL1A2	0	0	0	0	0.0471698	0.037037	0	0.0666667	0	0.00542005	0	0	0	0.156294
TMEM131	0.00571429	0	0	0.0909091	0.00943396	0.037037	0.00769231	0	0	0.00542005	0	0	0	0.156207
NRG3	0.00571429	0	0	0	0.0188679	0	0.0384615	0.0666667	0.0263158	0	0	0	0	0.156026
MYH15	0	0	0	0.0909091	0.0188679	0.037037	0	0	0	0.00813008	0	0	0	0.154944
LCT	0	0	0	0.0454545	0.0188679	0	0.00769231	0.0666667	0	0.0162602	0	0	0	0.154942
PARD3B	0	0	0	0	0.0188679	0	0	0.133333	0	0.00271003	0	0	0	0.154911
GRM8	0.00571429	0	0	0	0.0377358	0	0.0769231	0	0.0263158	0.00813008	0	0	0	0.154819
FBXW7	0	0	0	0.0454545	0.0471698	0	0.0538462	0	0	0.00813008	0	0	0	0.154601
GALNT13	0	0	0	0.0454545	0	0.037037	0	0.0666667	0	0.00542005	0	0	0	0.154578
MLL	0.00571429	0	0	0.0454545	0	0.037037	0.0230769	0	0.0263158	0.0162602	0	0	0	0.153859
SLC30A9	0	0	0	0.0909091	0	0	0	0	0	0	0	0	0.0625	0.153409
TLR5	0	0	0	0	0.00943396	0	0.00769231	0.133333	0	0.00271003	0	0	0	0.15317
FERMT2	0	0	0	0	0.00943396	0.0740741	0	0.0666667	0	0.00271003	0	0	0	0.152885
PTEN	0.00571429	0	0	0.0909091	0.0377358	0	0.0153846	0	0	0.00271003	0	0	0	0.152454
BAZ2B	0	0	0	0	0.00943396	0.111111	0	0	0.0263158	0.00542005	0	0	0	0.152281
EPHA4	0	0	0	0	0.0188679	0.037037	0.0153846	0.0666667	0	0	0.0142857	0	0	0.152242
STK19	0	0	0	0	0.0188679	0	0	0.133333	0	0	0	0	0	0.152201
SYT4	0	0	0	0	0.0188679	0	0	0.133333	0	0	0	0	0	0.152201
MAP3K13	0.00571429	0	0	0	0	0.0740741	0	0.0666667	0	0.00542005	0	0	0	0.151875
OR2L2	0	0	0	0.0454545	0	0.037037	0	0.0666667	0	0.00271003	0	0	0	0.151868
RBM19	0	0	0	0.0454545	0	0.037037	0	0.0666667	0	0.00271003	0	0	0	0.151868
PTCHD2	0	0	0	0	0.00943396	0	0.00769231	0.0666667	0	0.00542005	0	0	0.0625	0.151713
ALPK2	0	0	0	0	0.00943396	0	0	0.133333	0	0.00813008	0	0	0	0.150897
MUC4	0	0	0	0	0.0188679	0	0	0.0666667	0	0.00813008	0	0.0571429	0	0.150808
AGRN	0.00571429	0	0	0.0454545	0	0.037037	0	0	0	0	0	0	0.0625	0.150706
COL6A3	0	0	0	0.0909091	0.0377358	0	0	0	0	0.0216802	0	0	0	0.150325
C9	0	0	0	0	0.00943396	0.0740741	0	0.0666667	0	0	0	0	0	0.150175
TUT1	0	0	0	0	0.00943396	0.0740741	0	0.0666667	0	0	0	0	0	0.150175
TRIOBP	0	0	0	0.0454545	0.0188679	0	0	0.0666667	0	0.0189702	0	0	0	0.149959
PLCB4	0	0	0	0	0.00943396	0.037037	0.00769231	0.0666667	0.0263158	0.00271003	0	0	0	0.149856
TMEM132D	0	0	0	0	0.0188679	0.037037	0.00769231	0.0666667	0	0.0189702	0	0	0	0.149234
ABTB2	0	0	0	0.0454545	0	0.037037	0	0.0666667	0	0	0	0	0	0.149158
EPB41L2	0	0	0	0.0454545	0	0.037037	0	0.0666667	0	0	0	0	0	0.149158
FSTL4	0	0	0	0.0454545	0	0.037037	0	0.0666667	0	0	0	0	0	0.149158
C5	0	0	0	0	0.0188679	0.037037	0	0.0666667	0.0263158	0	0	0	0	0.148887
HYDIN	0	0	0	0	0.0471698	0	0.00769231	0.0666667	0	0.0271003	0	0	0	0.148629
ATP10B	0	0	0	0.0454545	0	0.0740741	0	0	0.0263158	0.00271003	0	0	0	0.148554
ADCY10	0	0	0	0	0.00943396	0	0	0.133333	0	0.00542005	0	0	0	0.148187
ATP13A5	0	0	0	0	0.00943396	0	0	0.133333	0	0.00542005	0	0	0	0.148187
OR4C13	0	0	0	0	0.00943396	0	0	0.133333	0	0.00542005	0	0	0	0.148187
FSIP2	0	0	0	0	0	0.148148	0	0	0	0	0	0	0	0.148148
C15orf42	0	0	0	0.0454545	0.0188679	0	0	0.0666667	0	0.0162602	0	0	0	0.147249
VPS13B	0	0	0	0	0.00943396	0.111111	0.00769231	0	0	0.0189702	0	0	0	0.147208
PHIP	0	0	0	0.0909091	0.0188679	0.037037	0	0	0	0	0	0	0	0.146814
PSG9	0	0	0	0	0.0283019	0.037037	0	0.0666667	0	0	0.0142857	0	0	0.146291
NEB	0	0	0	0	0.0377358	0.037037	0.00769231	0	0.0526316	0.0108401	0	0	0	0.145937
WNK1	0.0114286	0	0	0.0454545	0.0283019	0.037037	0.0153846	0	0	0.00813008	0	0	0	0.145737
PKD1L2	0	0	0	0.0909091	0.00943396	0.037037	0	0	0	0.00813008	0	0	0	0.14551
BRCA2	0	0	0	0	0.0471698	0	0.0153846	0.0666667	0	0.0162602	0	0	0	0.145481
CCDC63	0	0	0	0	0.00943396	0	0	0.133333	0	0.00271003	0	0	0	0.145477
CCDC65	0	0	0	0	0.00943396	0	0	0.133333	0	0.00271003	0	0	0	0.145477
PKLR	0	0	0	0	0.00943396	0	0	0.133333	0	0.00271003	0	0	0	0.145477
ADAM29	0	0	0	0.0454545	0.00943396	0	0.0153846	0.0666667	0	0.00813008	0	0	0	0.14507
CTNNB1	0	0	0	0	0	0.111111	0.0230769	0	0	0.0108401	0	0	0	0.145028
HERC1	0.0228571	0	0	0.0454545	0.0188679	0.037037	0.0153846	0	0	0.00542005	0	0	0	0.145021
TNKS1BP1	0	0	0	0	0.00943396	0.037037	0	0.0666667	0.0263158	0.00542005	0	0	0	0.144874
ABCA8	0.00571429	0	0	0	0	0	0	0.133333	0	0.00542005	0	0	0	0.144468
DLGAP4	0	0	0	0	0.00943396	0	0	0.0666667	0	0.00542005	0	0	0.0625	0.144021
MED1	0.00571429	0	0	0	0.0660377	0.037037	0.0153846	0	0	0.00542005	0.0142857	0	0	0.143879
KCTD16	0	0	0	0	0	0.0740741	0	0.0666667	0	0.00271003	0	0	0	0.143451
CMYA5	0	0	0	0	0.0377358	0.037037	0.00769231	0	0.0526316	0.00813008	0	0	0	0.143227
EVPL	0	0	0	0.0454545	0.0283019	0	0	0.0666667	0	0.00271003	0	0	0	0.143133
MYO15A	0	0	0	0.0454545	0.0283019	0	0	0.0666667	0	0.00271003	0	0	0	0.143133
KCNJ16	0	0	0	0	0.00943396	0	0	0.133333	0	0	0	0	0	0.142767
SMYD5	0	0	0	0	0.00943396	0	0	0.133333	0	0	0	0	0	0.142767
LRRK2	0	0	0	0	0.0471698	0	0.0153846	0	0.0526316	0.0271003	0	0	0	0.142286
SCAF11	0	0	0	0	0.0188679	0.037037	0	0.0666667	0	0.00542005	0.0142857	0	0	0.142277
MASP1	0	0	0	0	0.00943396	0.037037	0	0.0666667	0.0263158	0.00271003	0	0	0	0.142163
LAMA1	0	0	0	0.0454545	0.0660377	0	0	0	0	0.0162602	0.0142857	0	0	0.142038
CYP2C19	0	0	0	0.0454545	0.0188679	0	0	0.0666667	0	0.0108401	0	0	0	0.141829
KCNH8	0	0	0	0	0.00943396	0.037037	0.0230769	0.0666667	0	0.00542005	0	0	0	0.141635
AKAP6	0	0	0	0	0.0188679	0.037037	0.00769231	0.0666667	0	0.0108401	0	0	0	0.141104
TNFSF10	0	0	0	0	0	0	0.00769231	0.133333	0	0	0	0	0	0.141026
TRPM8	0	0	0	0	0	0	0.00769231	0.133333	0	0	0	0	0	0.141026
CACNA1C	0	0	0	0.0909091	0.0283019	0	0	0	0	0.0216802	0	0	0	0.140891
CHD6	0	0	0	0.0454545	0.0188679	0	0	0	0	0.0135501	0	0	0.0625	0.140373
ODZ1	0	0	0	0	0.0471698	0.037037	0	0	0.0263158	0.0298103	0	0	0	0.140333
LRRC7	0.00571429	0	0	0.0454545	0.0188679	0.037037	0	0	0	0.0189702	0.0142857	0	0	0.14033
FAM5C	0	0	0	0	0.0283019	0.037037	0	0.0666667	0	0.00813008	0	0	0	0.140136
MYH11	0.0114286	0	0	0	0.00943396	0	0.00769231	0.0666667	0	0.0162602	0.0285714	0	0	0.140053
EPHB1	0.00571429	0	0	0	0.0283019	0	0.0230769	0.0666667	0	0.0162602	0	0	0	0.14002
PRKDC	0.00571429	0	0	0.0454545	0	0	0.0461538	0	0.0263158	0.0162602	0	0	0	0.139899
ASAP3	0	0	0.00540541	0	0.00943396	0	0	0	0	0	0	0	0.125	0.139839
FAT1	0	0	0	0	0.0943396	0	0.0153846	0	0	0.0298103	0	0	0	0.139535
MYO3B	0	0	0	0.0454545	0.0188679	0	0	0.0666667	0	0.00813008	0	0	0	0.139119
SLIT2	0	0	0	0	0	0	0	0.133333	0	0.00542005	0	0	0	0.138753
TUBA3C	0	0	0	0	0	0	0	0.133333	0	0.00542005	0	0	0	0.138753
KLHL17	0	0	0	0	0.00943396	0	0	0.0666667	0	0	0	0	0.0625	0.138601
USP6	0.00571429	0	0	0	0	0.037037	0	0.0666667	0.0263158	0.00271003	0	0	0	0.138444
MAP1B	0	0	0	0.0454545	0.0188679	0.0740741	0	0	0	0	0	0	0	0.138397
CSRNP3	0	0	0	0	0	0.037037	0	0.0666667	0.0263158	0.00813008	0	0	0	0.13815
ADAMTS12	0	0	0	0	0.0660377	0	0	0.0666667	0	0.00542005	0	0	0	0.138124
NRXN3	0	0	0	0	0.0660377	0	0	0.0666667	0	0.00542005	0	0	0	0.138124
MUC2	0	0	0	0	0.00943396	0.037037	0.00769231	0	0.0526316	0.00271003	0	0.0285714	0	0.138076
CREBBP	0	0	0	0	0.0471698	0	0.00769231	0.0666667	0	0.0162602	0	0	0	0.137789
UVRAG	0	0	0	0	0	0.037037	0.00769231	0.0666667	0.0263158	0	0	0	0	0.137712
ADAMTSL3	0.00571429	0	0	0	0.0188679	0.037037	0.0307692	0	0	0.0162602	0.0285714	0	0	0.13722
MXRA5	0	0	0	0	0	0.037037	0	0.0666667	0	0.0189702	0.0142857	0	0	0.13696
GRIN2B	0	0	0	0.0909091	0.0377358	0	0	0	0	0.00813008	0	0	0	0.136775
FBXO43	0	0	0	0	0	0.0740741	0	0	0	0	0	0	0.0625	0.136574
PLEKHG5	0	0	0	0	0	0.0740741	0	0	0	0	0	0	0.0625	0.136574
ROBO3	0	0	0	0.0454545	0.0188679	0	0	0.0666667	0	0.00542005	0	0	0	0.136409
FLJ25715	0	0	0	0.136364	0	0	0	0	0	0	0	0	0	0.136364
MASS1	0	0	0	0.136364	0	0	0	0	0	0	0	0	0	0.136364
KIF4B	0	0	0	0	0.0188679	0.037037	0	0.0666667	0	0.0135501	0	0	0	0.136122
MYH2	0	0	0	0	0.0188679	0.037037	0	0.0666667	0	0.0135501	0	0	0	0.136122
KATNA1	0	0	0	0	0	0	0	0.133333	0	0.00271003	0	0	0	0.136043
SEC14L5	0	0	0	0	0	0	0	0.133333	0	0.00271003	0	0	0	0.136043
SMYD4	0	0	0	0	0	0	0	0.133333	0	0.00271003	0	0	0	0.136043
SPDEF	0	0	0	0	0	0	0	0.133333	0	0.00271003	0	0	0	0.136043
TBX6	0	0	0	0	0	0	0	0.133333	0	0.00271003	0	0	0	0.136043
TLL2	0	0	0	0	0	0	0	0.133333	0	0.00271003	0	0	0	0.136043
ITPR3	0.00571429	0	0	0.0454545	0.0188679	0.037037	0.0153846	0	0	0.0135501	0	0	0	0.136009
NCDN	0	0	0.0108108	0	0	0	0	0	0	0	0	0	0.125	0.135811
SYCP2	0	0	0	0	0.0188679	0.037037	0.00769231	0.0666667	0	0.00542005	0	0	0	0.135684
TEX11	0	0	0	0	0	0.037037	0	0.0666667	0	0.00271003	0	0.0285714	0	0.134985
USP37	0	0	0	0	0	0.037037	0	0.0666667	0	0.00271003	0	0.0285714	0	0.134985
GPR37	0	0	0	0.0454545	0.00943396	0	0.00769231	0.0666667	0	0.00542005	0	0	0	0.134668
SLCO6A1	0	0	0	0.0454545	0.00943396	0	0.00769231	0.0666667	0	0.00542005	0	0	0	0.134668
TPO	0	0	0	0	0.00943396	0.037037	0.00769231	0.0666667	0	0.0135501	0	0	0	0.13438
MON2	0	0	0	0.0909091	0	0	0	0	0.0263158	0.00271003	0.0142857	0	0	0.134221
FRMPD1	0	0	0	0.0454545	0.00943396	0.037037	0.00769231	0	0.0263158	0.00813008	0	0	0	0.134064
AADAC	0	0	0	0	0	0	0	0.133333	0	0	0	0	0	0.133333
ADCY11	0	0	0	0	0	0	0	0.133333	0	0	0	0	0	0.133333
ALPK4	0	0	0	0	0	0	0	0.133333	0	0	0	0	0	0.133333
ALPK5	0	0	0	0	0	0	0	0.133333	0	0	0	0	0	0.133333
ALPK6	0	0	0	0	0	0	0	0.133333	0	0	0	0	0	0.133333
ATP13A10	0	0	0	0	0	0	0	0.133333	0	0	0	0	0	0.133333
ATP13A6	0	0	0	0	0	0	0	0.133333	0	0	0	0	0	0.133333
ATP13A7	0	0	0	0	0	0	0	0.133333	0	0	0	0	0	0.133333
ATP13A8	0	0	0	0	0	0	0	0.133333	0	0	0	0	0	0.133333
ATP13A9	0	0	0	0	0	0	0	0.133333	0	0	0	0	0	0.133333
C22orf43	0	0	0	0	0	0	0	0.133333	0	0	0	0	0	0.133333
C22orf44	0	0	0	0	0	0	0	0.133333	0	0	0	0	0	0.133333
C22orf45	0	0	0	0	0	0	0	0.133333	0	0	0	0	0	0.133333
C22orf46	0	0	0	0	0	0	0	0.133333	0	0	0	0	0	0.133333
C8orf46	0	0	0	0	0	0	0	0.133333	0	0	0	0	0	0.133333
C8orf47	0	0	0	0	0	0	0	0.133333	0	0	0	0	0	0.133333
C8orf48	0	0	0	0	0	0	0	0.133333	0	0	0	0	0	0.133333
C8orf49	0	0	0	0	0	0	0	0.133333	0	0	0	0	0	0.133333
C8orf50	0	0	0	0	0	0	0	0.133333	0	0	0	0	0	0.133333
C8orf51	0	0	0	0	0	0	0	0.133333	0	0	0	0	0	0.133333
CCDC64	0	0	0	0	0	0	0	0.133333	0	0	0	0	0	0.133333
CCDC66	0	0	0	0	0	0	0	0.133333	0	0	0	0	0	0.133333
CCDC67	0	0	0	0	0	0	0	0.133333	0	0	0	0	0	0.133333
CSMD4	0	0	0	0	0	0	0	0.133333	0	0	0	0	0	0.133333
CSMD5	0	0	0	0	0	0	0	0.133333	0	0	0	0	0	0.133333
CSMD6	0	0	0	0	0	0	0	0.133333	0	0	0	0	0	0.133333
DNAH13	0	0	0	0	0	0	0	0.133333	0	0	0	0	0	0.133333
FSTL6	0	0	0	0	0	0	0	0.133333	0	0	0	0	0	0.133333
FSTL7	0	0	0	0	0	0	0	0.133333	0	0	0	0	0	0.133333
FSTL8	0	0	0	0	0	0	0	0.133333	0	0	0	0	0	0.133333
FSTL9	0	0	0	0	0	0	0	0.133333	0	0	0	0	0	0.133333
MMP28	0	0	0	0	0	0	0	0.133333	0	0	0	0	0	0.133333
NLRP6	0	0	0	0	0	0	0	0.133333	0	0	0	0	0	0.133333
OR4C14	0	0	0	0	0	0	0	0.133333	0	0	0	0	0	0.133333
POTEC	0	0	0	0	0	0	0	0.133333	0	0	0	0	0	0.133333
SEC14L4	0	0	0	0	0	0	0	0.133333	0	0	0	0	0	0.133333
SEC14L6	0	0	0	0	0	0	0	0.133333	0	0	0	0	0	0.133333
SEC14L7	0	0	0	0	0	0	0	0.133333	0	0	0	0	0	0.133333
TBX7	0	0	0	0	0	0	0	0.133333	0	0	0	0	0	0.133333
TBX8	0	0	0	0	0	0	0	0.133333	0	0	0	0	0	0.133333
TLL3	0	0	0	0	0	0	0	0.133333	0	0	0	0	0	0.133333
TLL4	0	0	0	0	0	0	0	0.133333	0	0	0	0	0	0.133333
TLL5	0	0	0	0	0	0	0	0.133333	0	0	0	0	0	0.133333
TRPM10	0	0	0	0	0	0	0	0.133333	0	0	0	0	0	0.133333
TRPM11	0	0	0	0	0	0	0	0.133333	0	0	0	0	0	0.133333
TRPM12	0	0	0	0	0	0	0	0.133333	0	0	0	0	0	0.133333
TRPM9	0	0	0	0	0	0	0	0.133333	0	0	0	0	0	0.133333
USH1G	0	0	0	0	0	0	0	0.133333	0	0	0	0	0	0.133333
VPS13D	0	0	0	0	0.0283019	0.037037	0	0	0	0.00542005	0	0	0.0625	0.133259
ITPR2	0	0	0	0	0.0377358	0.0740741	0.00769231	0	0	0.0135501	0	0	0	0.133052
ZKSCAN5	0	0	0	0	0	0.037037	0	0.0666667	0.0263158	0.00271003	0	0	0	0.13273
EPHA10	0	0	0	0	0	0	0.00769231	0	0	0	0	0	0.125	0.132692
ARHGEF10L	0	0	0.124324	0	0	0	0	0	0	0.00813008	0	0	0	0.132454
ATP2B2	0	0	0	0.0454545	0.00943396	0	0	0.0666667	0	0.0108401	0	0	0	0.132395
MYH6	0	0	0	0	0.0283019	0.037037	0	0.0666667	0	0	0	0	0	0.132006
GRID1	0	0	0	0	0.0471698	0	0	0	0.0789474	0.00542005	0	0	0	0.131537
PTK2B	0	0	0	0	0.00943396	0.037037	0.0153846	0.0666667	0	0.00271003	0	0	0	0.131232
MAGEC1	0	0	0	0.0454545	0.0566038	0	0	0	0.0263158	0.00271003	0	0	0	0.131084
SCN3A	0	0	0	0.0454545	0.0377358	0.037037	0	0	0	0.0108401	0	0	0	0.131068
GTF2B	0	0	0.118919	0	0.00943396	0	0	0	0	0.00271003	0	0	0	0.131063
LAMA2	0	0	0	0	0.0377358	0.0740741	0	0	0	0.0189702	0	0	0	0.13078
DNER	0	0	0	0	0.00943396	0	0.0230769	0.0666667	0	0.00271003	0	0.0285714	0	0.130459
OR5AP2	0	0	0	0.0454545	0.0188679	0.037037	0	0	0.0263158	0.00271003	0	0	0	0.130385
ABL2	0.00571429	0	0	0.0454545	0.00943396	0.037037	0.0153846	0	0	0.00271003	0.0142857	0	0	0.13002
LGALS3	0	0	0	0	0	0.037037	0	0.0666667	0.0263158	0	0	0	0	0.130019
OR4E2	0	0	0	0	0	0.037037	0	0.0666667	0.0263158	0	0	0	0	0.130019
SEPT14	0	0	0	0	0	0.037037	0	0.0666667	0.0263158	0	0	0	0	0.130019
TMC5	0	0	0	0	0	0.037037	0	0.0666667	0.0263158	0	0	0	0	0.130019
PCDHB10	0	0	0	0	0.0283019	0	0	0.0666667	0.0263158	0.00813008	0	0	0	0.129414
DSCAML1	0	0	0	0	0.00943396	0.037037	0	0.0666667	0	0.0162602	0	0	0	0.129398
C6orf170	0	0	0	0.0909091	0.00943396	0	0	0	0.0263158	0.00271003	0	0	0	0.129369
MYOM4	0	0	0	0	0	0	0	0.0666667	0	0	0	0	0.0625	0.129167
MYOM5	0	0	0	0	0	0	0	0.0666667	0	0	0	0	0.0625	0.129167
MYOM6	0	0	0	0	0	0	0	0.0666667	0	0	0	0	0.0625	0.129167
MYOM7	0	0	0	0	0	0	0	0.0666667	0	0	0	0	0.0625	0.129167
PTCHD5	0	0	0	0	0	0	0	0.0666667	0	0	0	0	0.0625	0.129167
PTCHD6	0	0	0	0	0	0	0	0.0666667	0	0	0	0	0.0625	0.129167
LRRN3	0	0	0	0.0454545	0.0283019	0	0	0	0.0526316	0.00271003	0	0	0	0.129098
HDAC9	0	0	0	0.0909091	0.00943396	0	0	0	0	0	0	0.0285714	0	0.128914
DPP10	0	0	0	0	0	0.037037	0	0.0666667	0	0.0108401	0.0142857	0	0	0.12883
C2orf71	0	0	0	0	0.00943396	0	0	0.0666667	0.0526316	0	0	0	0	0.128732
RGNEF	0	0	0	0	0.0283019	0.0740741	0	0	0.0263158	0	0	0	0	0.128692
LMX1A	0	0	0	0.0909091	0.0377358	0	0	0	0	0	0	0	0	0.128645
PNMA3	0	0	0	0	0.0188679	0.037037	0	0.0666667	0	0.00542005	0	0	0	0.127992
TRIM58	0	0	0	0.0454545	0	0	0.00769231	0.0666667	0	0.00813008	0	0	0	0.127944
EPHA3	0	0	0	0	0.0377358	0	0.0153846	0.0666667	0	0.00813008	0	0	0	0.127917
CUL9	0.00571429	0	0	0	0.0188679	0	0.0230769	0.0666667	0	0.0135501	0	0	0	0.127876
MIA3	0	0	0	0.0454545	0	0.0740741	0	0	0	0.00813008	0	0	0	0.127659
PKHD1L1	0	0	0	0	0.0849057	0	0	0	0.0263158	0.0162602	0	0	0	0.127482
NHS	0	0	0	0.0454545	0.00943396	0	0	0.0666667	0	0.00542005	0	0	0	0.126975
PCDHA10	0	0	0	0.0454545	0.00943396	0	0	0.0666667	0	0.00542005	0	0	0	0.126975
SPTBN2	0	0	0	0.0454545	0.00943396	0	0	0.0666667	0	0.00542005	0	0	0	0.126975
DYNC2H1	0	0	0	0	0.0471698	0.0740741	0	0	0	0.00542005	0	0	0	0.126664
GRIK4	0	0	0	0.0454545	0	0	0	0.0666667	0	0	0.0142857	0	0	0.126407
DYRK1B	0	0	0	0	0.00943396	0.111111	0	0	0	0.00542005	0	0	0	0.125965
CALCR	0	0	0	0	0.00943396	0	0.0153846	0.0666667	0.0263158	0.00813008	0	0	0	0.125931
ANK2	0	0	0	0.0454545	0.0471698	0	0	0	0	0.0189702	0.0142857	0	0	0.12588
MUC17	0	0	0	0	0.00943396	0.037037	0.0230769	0	0.0263158	0.0298103	0	0	0	0.125674
CACNB4	0	0	0	0	0.0188679	0.037037	0	0.0666667	0	0.00271003	0	0	0	0.125282
CNTN6	0	0	0	0	0.0188679	0.037037	0	0.0666667	0	0.00271003	0	0	0	0.125282
SCUBE1	0	0	0	0.0454545	0	0	0.00769231	0.0666667	0	0.00542005	0	0	0	0.125234
TLN1	0.00571429	0	0	0.0454545	0.0377358	0	0.0307692	0	0	0.00542005	0	0	0	0.125094
CEP104	0	0	0	0	0	0	0	0	0	0	0	0	0.125	0.125
EPHA11	0	0	0	0	0	0	0	0	0	0	0	0	0.125	0.125
EPHA12	0	0	0	0	0	0	0	0	0	0	0	0	0.125	0.125
EPHA13	0	0	0	0	0	0	0	0	0	0	0	0	0.125	0.125
EPHA14	0	0	0	0	0	0	0	0	0	0	0	0	0.125	0.125
EPHA15	0	0	0	0	0	0	0	0	0	0	0	0	0.125	0.125
EPHA16	0	0	0	0	0	0	0	0	0	0	0	0	0.125	0.125
EPHA17	0	0	0	0	0	0	0	0	0	0	0	0	0.125	0.125
EPHA18	0	0	0	0	0	0	0	0	0	0	0	0	0.125	0.125
COL19A1	0	0	0	0	0.0188679	0.0740741	0	0	0.0263158	0.00542005	0	0	0	0.124678
MYOM2	0	0	0	0	0.0188679	0.0740741	0	0	0.0263158	0.00542005	0	0	0	0.124678
PCDH17	0	0	0	0	0.0188679	0.0740741	0	0	0.0263158	0.00542005	0	0	0	0.124678
CDH10	0	0	0	0	0.0471698	0	0	0.0666667	0	0.0108401	0	0	0	0.124677
COL4A4	0	0	0	0.0909091	0.0283019	0	0	0	0	0.00542005	0	0	0	0.124631
MAP3K14	0.0114286	0	0	0	0.00943396	0.037037	0	0.0666667	0	0	0	0	0	0.124566
ZBTB8B	0	0	0.124324	0	0	0	0	0	0	0	0	0	0	0.124324
FGFR3	0	0	0	0.0454545	0.00943396	0	0	0.0666667	0	0.00271003	0	0	0	0.124265
MYRIP	0	0	0	0.0454545	0.00943396	0	0	0.0666667	0	0.00271003	0	0	0	0.124265
PAX9	0	0	0	0.0454545	0.00943396	0	0	0.0666667	0	0.00271003	0	0	0	0.124265
ZZEF1	0	0	0	0	0.0283019	0	0	0	0.0789474	0.00271003	0.0142857	0	0	0.124245
CYFIP1	0	0	0	0	0.00943396	0.037037	0	0.0666667	0	0.0108401	0	0	0	0.123978
ITPR1	0.00571429	0	0	0	0	0.0740741	0.0384615	0	0	0.00542005	0	0	0	0.12367
CDH11	0	0	0	0	0.00943396	0	0.0153846	0.0666667	0.0263158	0.00542005	0	0	0	0.123221
TLR8	0	0	0	0	0.00943396	0	0.0153846	0.0666667	0.0263158	0.00542005	0	0	0	0.123221
FBN3	0	0	0	0.0454545	0.0377358	0	0	0	0.0263158	0.0135501	0	0	0	0.123056
PUM1	0	0	0	0.0454545	0.00943396	0	0	0	0	0.00542005	0	0	0.0625	0.122809
SLC26A4	0	0	0	0.0909091	0	0	0	0	0.0263158	0.00542005	0	0	0	0.122645
STEAP4	0	0	0	0	0.0188679	0.037037	0	0.0666667	0	0	0	0	0	0.122572
NAV2	0	0	0	0	0.00943396	0	0	0.0666667	0.0263158	0.00542005	0.0142857	0	0	0.122122
CARD11	0	0	0	0	0	0	0	0.0666667	0.0526316	0.00271003	0	0	0	0.122008
TRAPPC10	0	0	0	0	0	0	0	0.0666667	0.0526316	0.00271003	0	0	0	0.122008
TNRC6B	0	0	0	0	0.0188679	0.0740741	0	0	0.0263158	0.00271003	0	0	0	0.121968
FER1L6	0	0	0	0	0.0471698	0	0	0.0666667	0	0.00813008	0	0	0	0.121967
DLEC1	0	0	0	0.0454545	0.00943396	0	0	0.0666667	0	0	0	0	0	0.121555
RAPGEF4	0	0	0	0.0454545	0.00943396	0	0	0.0666667	0	0	0	0	0	0.121555
SIGLEC5	0	0	0	0.0454545	0.00943396	0	0	0.0666667	0	0	0	0	0	0.121555
STXBP2	0	0	0	0.0454545	0.00943396	0	0	0.0666667	0	0	0	0	0	0.121555
ZBTB9	0	0	0	0.0454545	0.00943396	0	0	0.0666667	0	0	0	0	0	0.121555
SLCO1B3	0	0	0	0	0.0283019	0	0	0.0666667	0.0263158	0	0	0	0	0.121284
SLCO1B1	0	0	0	0	0.00943396	0.037037	0	0.0666667	0	0.00813008	0	0	0	0.121268
SLITRK5	0	0	0	0.0454545	0.0283019	0.037037	0.00769231	0	0	0.00271003	0	0	0	0.121196
CNTRL	0	0	0	0	0	0.0740741	0.0153846	0	0.0263158	0.00542005	0	0	0	0.121195
HSPG2	0	0	0.00540541	0	0.0283019	0.037037	0	0	0	0.0216802	0	0.0285714	0	0.120996
PCDH20	0	0	0	0	0.00943396	0	0.00769231	0.0666667	0.0263158	0.0108401	0	0	0	0.120949
MYO3A	0	0	0	0	0.00943396	0.037037	0	0	0.0263158	0.0189702	0	0.0285714	0	0.120328
DIO3	0	0	0	0.0454545	0	0	0	0.0666667	0	0.00813008	0	0	0	0.120251
FGD1	0	0	0	0.0454545	0	0	0	0.0666667	0	0.00813008	0	0	0	0.120251
MEFV	0	0	0	0.0454545	0	0	0	0.0666667	0	0.00813008	0	0	0	0.120251
RAPGEF6	0	0	0	0.0454545	0	0	0	0.0666667	0	0.00813008	0	0	0	0.120251
SLC4A7	0	0	0	0.0454545	0	0	0	0.0666667	0	0.00813008	0	0	0	0.120251
LAMC1	0	0	0	0	0.00943396	0.0740741	0	0	0	0.00813008	0	0.0285714	0	0.12021
COL4A2	0	0	0	0.0909091	0.0188679	0	0.00769231	0	0	0.00271003	0	0	0	0.120179
CHL1	0	0	0	0.0909091	0	0	0	0	0.0263158	0.00271003	0	0	0	0.119935
SKP2	0	0	0	0.0909091	0	0	0	0	0.0263158	0.00271003	0	0	0	0.119935
ZCCHC2	0	0	0	0	0.00943396	0.0740741	0.00769231	0	0	0	0	0.0285714	0	0.119772
COQ2	0	0	0	0.0454545	0	0.0740741	0	0	0	0	0	0	0	0.119529
OR6C74	0	0	0	0.0454545	0	0.0740741	0	0	0	0	0	0	0	0.119529
WDR52	0	0	0	0.0454545	0	0.0740741	0	0	0	0	0	0	0	0.119529
IL16	0	0	0	0	0	0.037037	0.00769231	0.0666667	0	0.00813008	0	0	0	0.119526
ECEL1	0	0	0	0.0909091	0	0	0	0	0	0	0	0.0285714	0	0.119481
PTPRD	0.00571429	0	0	0	0.0377358	0.037037	0.0307692	0	0	0.00813008	0	0	0	0.119386
MAST4	0	0	0	0	0	0.111111	0	0	0	0.00813008	0	0	0	0.119241
HIVEP1	0	0	0	0.0454545	0.0283019	0.037037	0	0	0	0.00813008	0	0	0	0.118924
CDC14A	0	0	0.118919	0	0	0	0	0	0	0	0	0	0	0.118919
ZFYVE26	0	0	0	0	0.0283019	0.0740741	0	0	0	0.0162602	0	0	0	0.118636
MACC1	0	0	0	0	0.00943396	0.037037	0	0.0666667	0	0.00542005	0	0	0	0.118558
MYH14	0	0	0	0	0.00943396	0.037037	0	0.0666667	0	0.00542005	0	0	0	0.118558
OR4C12	0	0	0	0	0.00943396	0.037037	0	0.0666667	0	0.00542005	0	0	0	0.118558
CCDC38	0	0	0	0	0.0188679	0.037037	0	0	0	0	0	0	0.0625	0.118405
ZMYM1	0	0	0	0	0.0188679	0.037037	0	0	0	0	0	0	0.0625	0.118405
ZFHX4	0	0	0	0	0.0943396	0	0.00769231	0	0	0.0162602	0	0	0	0.118292
SYNE2	0	0	0	0	0.0754717	0	0	0	0.0263158	0.0162602	0	0	0	0.118048
ZAN	0	0	0	0.0909091	0.0188679	0	0	0	0	0.00813008	0	0	0	0.117907
LATS1	0.0114286	0	0	0.0454545	0	0.037037	0.00769231	0	0	0.0162602	0	0	0	0.117873
C10orf71	0	0	0	0.0454545	0	0	0	0.0666667	0	0.00542005	0	0	0	0.117541
KCNJ15	0	0	0	0.0454545	0	0	0	0.0666667	0	0.00542005	0	0	0	0.117541
WDR70	0	0	0	0.0454545	0	0	0	0.0666667	0	0.00542005	0	0	0	0.117541
USP26	0	0	0	0	0.0283019	0.037037	0.0230769	0	0.0263158	0.00271003	0	0	0	0.117442
DSCAM	0	0	0	0	0.0377358	0.037037	0	0	0.0263158	0.0162602	0	0	0	0.117349
AHCTF1	0	0	0	0	0	0.037037	0	0.0666667	0	0.0135501	0	0	0	0.117254
WHSC1L1	0.00571429	0	0	0	0.0188679	0.037037	0	0	0.0526316	0.00271003	0	0	0	0.116961
NEIL3	0	0	0	0.0454545	0.0188679	0.037037	0.0153846	0	0	0	0	0	0	0.116744
PAPPA2	0	0	0	0.0454545	0.0471698	0	0.00769231	0	0	0.0162602	0	0	0	0.116577
CADPS	0	0	0	0.0454545	0.0283019	0	0.00769231	0	0.0263158	0.00813008	0	0	0	0.115895
C3	0	0	0	0	0.00943396	0.037037	0	0.0666667	0	0.00271003	0	0	0	0.115848
GRIA1	0	0	0	0	0.00943396	0.037037	0	0.0666667	0	0.00271003	0	0	0	0.115848
SCUBE2	0	0	0	0	0.00943396	0.037037	0	0.0666667	0	0.00271003	0	0	0	0.115848
SERPINA6	0	0	0	0	0.00943396	0.037037	0	0.0666667	0	0.00271003	0	0	0	0.115848
SLC9B1	0	0	0	0	0.00943396	0.037037	0	0.0666667	0	0.00271003	0	0	0	0.115848
STK36	0	0	0	0	0.00943396	0.037037	0	0.0666667	0	0.00271003	0	0	0	0.115848
VPRBP	0	0	0	0	0.00943396	0.037037	0	0.0666667	0	0.00271003	0	0	0	0.115848
ABCA1	0.00571429	0	0	0	0.00943396	0	0.0230769	0.0666667	0	0.0108401	0	0	0	0.115732
EYS	0	0	0	0	0.0188679	0.037037	0.0307692	0	0.0263158	0.00271003	0	0	0	0.1157
MUSK	0	0	0	0	0.0283019	0.0740741	0.00769231	0	0	0.00542005	0	0	0	0.115488
ATP12A	0	0	0	0.0909091	0.0188679	0	0	0	0	0.00542005	0	0	0	0.115197
CDH23	0	0	0	0.0909091	0.0188679	0	0	0	0	0.00542005	0	0	0	0.115197
AKAP4	0	0	0	0.0454545	0	0	0	0.0666667	0	0.00271003	0	0	0	0.114831
CTNNA3	0	0	0	0.0454545	0	0	0	0.0666667	0	0.00271003	0	0	0	0.114831
IL1RL1	0	0	0	0.0454545	0	0	0	0.0666667	0	0.00271003	0	0	0	0.114831
NFATC4	0	0	0	0.0454545	0	0	0	0.0666667	0	0.00271003	0	0	0	0.114831
REPS2	0	0	0	0.0454545	0	0	0	0.0666667	0	0.00271003	0	0	0	0.114831
SH3GL3	0	0	0	0.0454545	0	0	0	0.0666667	0	0.00271003	0	0	0	0.114831
SLC9A4	0	0	0	0.0454545	0	0	0	0.0666667	0	0.00271003	0	0	0	0.114831
STK33	0	0	0	0.0454545	0	0	0	0.0666667	0	0.00271003	0	0	0	0.114831
STXBP3	0	0	0	0.0454545	0	0	0	0.0666667	0	0.00271003	0	0	0	0.114831
XDH	0	0	0	0.0454545	0	0	0	0.0666667	0	0.00271003	0	0	0	0.114831
ZBTB4	0	0	0	0.0454545	0	0	0	0.0666667	0	0.00271003	0	0	0	0.114831
SCN10A	0	0	0	0	0.0377358	0.037037	0	0	0.0263158	0.0135501	0	0	0	0.114639
GRM1	0	0	0	0.0454545	0.00943396	0	0.0461538	0	0	0.0135501	0	0	0	0.114592
COL1A1	0	0	0	0	0.0188679	0	0	0.0666667	0.0263158	0.00271003	0	0	0	0.11456
ZNF804A	0	0	0	0	0	0	0.00769231	0.0666667	0.0263158	0.0135501	0	0	0	0.114225
GPC6	0	0	0	0	0.0188679	0	0	0.0666667	0	0	0	0.0285714	0	0.114106
UBR3	0	0	0	0	0	0.111111	0	0	0	0.00271003	0	0	0	0.113821
ZIC3	0	0	0	0	0	0.111111	0	0	0	0.00271003	0	0	0	0.113821
PAX7	0	0	0	0	0	0	0.0153846	0.0666667	0	0.00271003	0	0.0285714	0	0.113333
HKDC1	0	0	0	0	0.00943396	0	0	0.0666667	0.0263158	0.0108401	0	0	0	0.113257
TMEFF2	0	0	0	0	0.00943396	0.0740741	0.0153846	0	0	0	0.0142857	0	0	0.113178
PSMD2	0	0	0	0	0.00943396	0.037037	0	0.0666667	0	0	0	0	0	0.113138
PTPRN	0	0	0	0	0.00943396	0.037037	0	0.0666667	0	0	0	0	0	0.113138
SF3B1	0	0	0	0	0.00943396	0.037037	0	0.0666667	0	0	0	0	0	0.113138
VAC14	0	0	0	0	0.00943396	0.037037	0	0.0666667	0	0	0	0	0	0.113138
ZMYM2	0	0	0	0	0.00943396	0	0.0384615	0	0	0.00271003	0	0	0.0625	0.113106
HSP90AB1	0.00571429	0	0	0	0	0.037037	0.0153846	0	0.0263158	0	0	0.0285714	0	0.113023
PDGFRA	0	0	0	0.0454545	0	0	0.0307692	0	0	0.00813008	0	0.0285714	0	0.112925
DCAF12L1	0	0	0	0	0.00943396	0	0.00769231	0.0666667	0.0263158	0.00271003	0	0	0	0.112819
SCN7A	0	0	0	0	0.0283019	0.0740741	0.00769231	0	0	0.00271003	0	0	0	0.112778
SMOC2	0	0	0	0	0.00943396	0.0740741	0	0	0.0263158	0.00271003	0	0	0	0.112534
PCDHB11	0	0	0	0	0.0377358	0	0	0.0666667	0	0.00813008	0	0	0	0.112533
ARNT2	0	0	0	0.0909091	0.0188679	0	0	0	0	0.00271003	0	0	0	0.112487
CACNA1A	0	0	0	0.0454545	0.0188679	0.037037	0	0	0	0.0108401	0	0	0	0.1122
ANKRD28	0	0	0	0.0454545	0	0	0	0.0666667	0	0	0	0	0	0.112121
ASGR1	0	0	0	0.0454545	0	0	0	0.0666667	0	0	0	0	0	0.112121
BTC	0	0	0	0.0454545	0	0	0	0.0666667	0	0	0	0	0	0.112121
CNR2	0	0	0	0.0454545	0	0	0	0.0666667	0	0	0	0	0	0.112121
EMR4	0	0	0	0.0454545	0	0	0	0.0666667	0	0	0	0	0	0.112121
FXYD6	0	0	0	0.0454545	0	0	0	0.0666667	0	0	0	0	0	0.112121
GPR40	0	0	0	0.0454545	0	0	0	0.0666667	0	0	0	0	0	0.112121
LARP5	0	0	0	0.0454545	0	0	0	0.0666667	0	0	0	0	0	0.112121
LRRN5	0	0	0	0.0454545	0	0	0	0.0666667	0	0	0	0	0	0.112121
OR8D2	0	0	0	0.0454545	0	0	0	0.0666667	0	0	0	0	0	0.112121
OTOG	0	0	0	0.0454545	0	0	0	0.0666667	0	0	0	0	0	0.112121
PDIA2	0	0	0	0.0454545	0	0	0	0.0666667	0	0	0	0	0	0.112121
PRKRA	0	0	0	0.0454545	0	0	0	0.0666667	0	0	0	0	0	0.112121
PSMD8	0	0	0	0.0454545	0	0	0	0.0666667	0	0	0	0	0	0.112121
SUCLG2	0	0	0	0.0454545	0	0	0	0.0666667	0	0	0	0	0	0.112121
ZW10	0	0	0	0.0454545	0	0	0	0.0666667	0	0	0	0	0	0.112121
CSMD1	0	0	0	0	0.0188679	0.0740741	0	0	0	0.0189702	0	0	0	0.111912
PRG4	0	0	0	0	0.0188679	0	0	0.0666667	0.0263158	0	0	0	0	0.11185
C18orf1	0	0	0	0	0	0.037037	0	0.0666667	0	0.00813008	0	0	0	0.111834
OR10A7	0	0	0	0	0	0.037037	0	0.0666667	0	0.00813008	0	0	0	0.111834
ZNF197	0	0	0	0	0	0.037037	0	0.0666667	0	0.00813008	0	0	0	0.111834
ANKRD31	0	0	0	0	0	0.037037	0.00769231	0.0666667	0	0	0	0	0	0.111396
GABRG1	0	0	0	0	0.0188679	0.037037	0	0	0.0526316	0.00271003	0	0	0	0.111247
GXYLT1	0	0	0	0	0	0.111111	0	0	0	0	0	0	0	0.111111
LOC390705	0	0	0	0	0	0.111111	0	0	0	0	0	0	0	0.111111
LOC730441	0	0	0	0	0	0.111111	0	0	0	0	0	0	0	0.111111
TRY6	0	0	0	0	0	0.111111	0	0	0	0	0	0	0	0.111111
SLC7A14	0	0	0	0.0454545	0.0283019	0.037037	0	0	0	0	0	0	0	0.110793
SERPINA12	0	0	0	0.0909091	0.00943396	0	0.00769231	0	0	0.00271003	0	0	0	0.110745
WDTC1	0	0	0	0.0454545	0	0	0	0	0	0.00271003	0	0	0.0625	0.110665
HERC3	0	0	0	0	0	0	0.0153846	0.0666667	0	0	0	0.0285714	0	0.110623
PDIA4	0	0	0	0	0	0	0.0384615	0.0666667	0	0.00542005	0	0	0	0.110548
CDH8	0	0	0	0	0.00943396	0	0	0.0666667	0.0263158	0.00813008	0	0	0	0.110546
KCNH7	0	0	0	0	0.00943396	0	0	0.0666667	0.0263158	0.00813008	0	0	0	0.110546
LAMB2	0	0	0	0	0.00943396	0	0	0.0666667	0.0263158	0.00813008	0	0	0	0.110546
USP7	0	0	0	0	0.00943396	0	0	0.0666667	0.0263158	0.00813008	0	0	0	0.110546
RB1	0.00571429	0	0	0.0454545	0.00943396	0	0.0153846	0	0.0263158	0.00813008	0	0	0	0.110433
CARD10	0.00571429	0	0	0	0.00943396	0	0	0.0666667	0	0	0	0.0285714	0	0.110386
MAPK4	0	0	0	0	0.00943396	0	0.00769231	0.0666667	0.0263158	0	0	0	0	0.110109
ARID1B	0	0	0	0	0.0188679	0.0740741	0	0	0	0.00271003	0.0142857	0	0	0.109938
GOLGB1	0	0	0	0	0.00943396	0	0	0.0666667	0	0.0189702	0.0142857	0	0	0.109357
CD163	0	0	0	0	0	0	0	0.0666667	0.0263158	0.0162602	0	0	0	0.109243
C1orf168	0	0	0	0	0	0.037037	0	0.0666667	0	0.00542005	0	0	0	0.109124
CPA5	0	0	0	0	0	0.037037	0	0.0666667	0	0.00542005	0	0	0	0.109124
CPXM2	0	0	0	0	0	0.037037	0	0.0666667	0	0.00542005	0	0	0	0.109124
PCDHB16	0	0	0	0	0	0.037037	0	0.0666667	0	0.00542005	0	0	0	0.109124
PRAMEF1	0	0	0	0	0.00943396	0.037037	0	0	0	0	0	0	0.0625	0.108971
CYP2R1	0	0	0	0.0454545	0.00943396	0.037037	0	0	0	0.00271003	0.0142857	0	0	0.108921
ROS1	0.0114286	0	0	0	0.0377358	0	0.0461538	0	0	0.0135501	0	0	0	0.108868
CNTN1	0	0	0	0	0.0188679	0.0740741	0.00769231	0	0	0.00813008	0	0	0	0.108764
MAG	0.0171429	0	0	0	0.00943396	0	0.0153846	0.0666667	0	0	0	0	0	0.108628
PCDHB9	0	0	0	0	0.0283019	0	0	0.0666667	0	0.0135501	0	0	0	0.108519
MAN2B1	0	0	0	0.0909091	0.00943396	0	0	0	0	0.00813008	0	0	0	0.108473
BRCA1	0.0171429	0	0	0	0.0283019	0	0.0230769	0	0.0263158	0.0135501	0	0	0	0.108388
KCNA4	0	0	0	0.0454545	0.0283019	0	0	0	0.0263158	0.00813008	0	0	0	0.108202
KCNH5	0	0	0	0.0454545	0.0283019	0	0	0	0.0263158	0.00813008	0	0	0	0.108202
HPCAL4	0	0	0	0.0454545	0	0	0	0	0	0	0	0	0.0625	0.107955
KAT6B	0.00571429	0	0	0	0	0.037037	0.0230769	0	0	0.0135501	0	0.0285714	0	0.10795
CTCFL	0	0	0	0	0.00943396	0	0	0.0666667	0.0263158	0.00542005	0	0	0	0.107836
OR8D1	0	0	0	0	0.00943396	0	0	0.0666667	0.0263158	0.00542005	0	0	0	0.107836
WDR66	0	0	0	0	0.00943396	0	0	0.0666667	0.0263158	0.00542005	0	0	0	0.107836
SZT2	0.0114286	0	0	0	0.0283019	0	0	0	0	0.00542005	0	0	0.0625	0.107651
USP36	0.00571429	0	0	0	0.00943396	0	0.0230769	0.0666667	0	0.00271003	0	0	0	0.107602
SSH2	0	0	0	0	0.00943396	0	0	0.0666667	0	0.00271003	0.0285714	0	0	0.107382
ZKSCAN3	0	0	0	0	0	0	0	0.0666667	0.0263158	0	0.0142857	0	0	0.107268
DAPK1	0	0	0	0	0.0283019	0	0	0	0.0789474	0	0	0	0	0.107249
FGA	0	0	0	0	0.00943396	0.037037	0	0	0.0526316	0.00813008	0	0	0	0.107233
MYH13	0	0	0	0	0.0566038	0.037037	0	0	0	0.0135501	0	0	0	0.107191
CDH12	0	0	0	0	0.0377358	0	0	0.0666667	0	0.00271003	0	0	0	0.107113
KCNA6	0	0	0	0	0.0377358	0	0	0.0666667	0	0.00271003	0	0	0	0.107113
PCDHA8	0	0	0	0	0.0377358	0	0	0.0666667	0	0.00271003	0	0	0	0.107113
CHD8	0	0	0	0	0.0283019	0	0	0	0	0.0162602	0	0	0.0625	0.107062
OR5B17	0	0	0	0.0454545	0.0188679	0.037037	0	0	0	0.00542005	0	0	0	0.10678
MGAM	0	0	0	0.0454545	0.0188679	0	0	0	0	0.0135501	0	0.0285714	0	0.106444
AQPEP	0	0	0	0	0	0.037037	0	0.0666667	0	0.00271003	0	0	0	0.106414
HEATR2	0	0	0	0	0	0.037037	0	0.0666667	0	0.00271003	0	0	0	0.106414
LARP4	0	0	0	0	0	0.037037	0	0.0666667	0	0.00271003	0	0	0	0.106414
OPCML	0	0	0	0	0	0.037037	0	0.0666667	0	0.00271003	0	0	0	0.106414
REEP5	0	0	0	0	0	0.037037	0	0.0666667	0	0.00271003	0	0	0	0.106414
SLC41A2	0	0	0	0	0	0.037037	0	0.0666667	0	0.00271003	0	0	0	0.106414
STXBP1	0	0	0	0	0	0.037037	0	0.0666667	0	0.00271003	0	0	0	0.106414
UNC80	0	0	0	0	0	0.037037	0	0.0666667	0	0.00271003	0	0	0	0.106414
ZDHHC14	0	0	0	0	0	0.037037	0	0.0666667	0	0.00271003	0	0	0	0.106414
C1orf173	0	0	0.00540541	0.0454545	0.0471698	0	0	0	0	0.00813008	0	0	0	0.10616
INSRR	0	0	0	0	0	0	0.0230769	0.0666667	0	0.0162602	0	0	0	0.106004
PCDHA11	0	0	0	0	0	0.0740741	0	0	0.0263158	0.00542005	0	0	0	0.10581
SLIT3	0	0	0	0	0.0283019	0	0	0.0666667	0	0.0108401	0	0	0	0.105809
IGSF9	0	0	0	0.0909091	0.00943396	0	0	0	0	0.00542005	0	0	0	0.105763
PCDHGC4	0	0	0	0.0909091	0.00943396	0	0	0	0	0.00542005	0	0	0	0.105763
MYO5C	0	0	0	0.0454545	0.00943396	0.037037	0	0	0	0.0135501	0	0	0	0.105476
NRAP	0	0	0	0.0454545	0.00943396	0.037037	0	0	0	0.0135501	0	0	0	0.105476
OR5L2	0	0	0	0	0.0283019	0	0.00769231	0.0666667	0	0.00271003	0	0	0	0.105371
DIS3	0	0	0	0	0	0	0	0	0.105263	0	0	0	0	0.105263
LRIG3	0	0	0	0	0.00943396	0	0	0.0666667	0.0263158	0.00271003	0	0	0	0.105126
MYO9A	0	0	0	0	0.00943396	0	0	0.0666667	0.0263158	0.00271003	0	0	0	0.105126
SIGLEC1	0	0	0	0	0.00943396	0	0	0.0666667	0.0263158	0.00271003	0	0	0	0.105126
SLC9A6	0	0	0	0	0.00943396	0	0	0.0666667	0.0263158	0.00271003	0	0	0	0.105126
C18orf8	0	0	0	0	0.0283019	0.0740741	0	0	0	0.00271003	0	0	0	0.105086
ARHGAP11A	0	0	0	0	0.00943396	0	0	0.0666667	0	0	0	0.0285714	0	0.104672
CNTNAP2	0	0	0	0	0.0566038	0	0	0	0.0263158	0.0216802	0	0	0	0.1046
PLEC	0	0	0	0	0.0566038	0.037037	0	0	0	0.0108401	0	0	0	0.104481
DSP	0	0	0	0	0.0377358	0	0	0.0666667	0	0	0	0	0	0.104403
FREM2	0	0	0	0	0.0566038	0	0	0	0	0.0189702	0	0.0285714	0	0.104145
SRPK2	0	0	0	0.0454545	0.0188679	0.037037	0	0	0	0.00271003	0	0	0	0.10407
TTLL2	0	0	0	0.0454545	0.0188679	0.037037	0	0	0	0.00271003	0	0	0	0.10407
DMXL1	0	0	0	0	0.00943396	0.037037	0	0	0.0263158	0.00271003	0	0.0285714	0	0.104068
FRYL	0	0	0	0	0.00943396	0.037037	0	0	0.0263158	0.00271003	0	0.0285714	0	0.104068
MADD	0	0	0	0	0.0188679	0	0.00769231	0.0666667	0	0.0108401	0	0	0	0.104067
ATP8B1	0	0	0	0.0909091	0	0	0.00769231	0	0	0.00542005	0	0	0	0.104021
NTNG1	0	0	0.00540541	0	0.00943396	0	0	0.0666667	0	0.00813008	0.0142857	0	0	0.103922
TSHR	0	0	0	0	0	0	0	0.0666667	0.0263158	0.0108401	0	0	0	0.103823
ZNF423	0	0	0	0	0.0377358	0.037037	0	0	0.0263158	0.00271003	0	0	0	0.103799
RIPK4	0	0	0	0.0454545	0.0188679	0	0.00769231	0	0.0263158	0.00542005	0	0	0	0.103751
ANKRD18A	0	0	0	0	0	0.037037	0	0.0666667	0	0	0	0	0	0.103704
C10orf95	0	0	0	0	0	0.037037	0	0.0666667	0	0	0	0	0	0.103704
CARD9	0	0	0	0	0	0.037037	0	0.0666667	0	0	0	0	0	0.103704
CASQ2	0	0	0	0	0	0.037037	0	0.0666667	0	0	0	0	0	0.103704
GPR111	0	0	0	0	0	0.037037	0	0.0666667	0	0	0	0	0	0.103704
GTPBP2	0	0	0	0	0	0.037037	0	0.0666667	0	0	0	0	0	0.103704
HSF2BP	0	0	0	0	0	0.037037	0	0.0666667	0	0	0	0	0	0.103704
KCNK17	0	0	0	0	0	0.037037	0	0.0666667	0	0	0	0	0	0.103704
OR6C4	0	0	0	0	0	0.037037	0	0.0666667	0	0	0	0	0	0.103704
PTF1A	0	0	0	0	0	0.037037	0	0.0666667	0	0	0	0	0	0.103704
XRCC4	0	0	0	0	0	0.037037	0	0.0666667	0	0	0	0	0	0.103704
ZDHHC11	0	0	0	0	0	0.037037	0	0.0666667	0	0	0	0	0	0.103704
ZNF302	0	0	0	0	0	0.037037	0	0.0666667	0	0	0	0	0	0.103704
ZNF862	0	0	0	0	0	0.037037	0	0.0666667	0	0	0	0	0	0.103704
PARP1	0	0	0	0	0.0188679	0	0.0153846	0.0666667	0	0.00271003	0	0	0	0.103629
TBX22	0.00571429	0	0	0.0454545	0.0188679	0	0.0307692	0	0	0.00271003	0	0	0	0.103516
HECW1	0.0114286	0	0	0	0	0	0.0230769	0	0.0526316	0.0162602	0	0	0	0.103397
PIWIL1	0	0	0	0	0	0.0740741	0	0	0.0263158	0.00271003	0	0	0	0.1031
TCERG1L	0	0	0	0	0	0.0740741	0	0	0.0263158	0.00271003	0	0	0	0.1031
IRX6	0	0	0	0.0909091	0.00943396	0	0	0	0	0.00271003	0	0	0	0.103053
SIPA1L2	0	0	0	0.0909091	0.00943396	0	0	0	0	0.00271003	0	0	0	0.103053
CDH2	0	0	0	0	0	0.037037	0.00769231	0	0.0526316	0.00542005	0	0	0	0.102781
ANKRD11	0	0	0	0.0454545	0.00943396	0.037037	0	0	0	0.0108401	0	0	0	0.102766
GOLGA4	0	0	0	0.0454545	0.00943396	0.037037	0	0	0	0.0108401	0	0	0	0.102766
EVC	0	0	0	0	0	0.0740741	0	0	0	0	0	0.0285714	0	0.102646
PRUNE2	0	0	0	0	0.0283019	0.037037	0	0	0.0263158	0.0108401	0	0	0	0.102495
KIAA0319L	0	0	0	0	0.00943396	0	0	0.0666667	0.0263158	0	0	0	0	0.102416
CNKSR3	0	0	0	0	0	0.037037	0	0	0	0.00271003	0	0	0.0625	0.102247
ESPN	0	0	0	0	0	0.037037	0	0	0	0.00271003	0	0	0.0625	0.102247
PADI4	0	0	0	0	0	0.037037	0	0	0	0.00271003	0	0	0.0625	0.102247
ABCA9	0.00571429	0	0	0	0.0188679	0	0	0.0666667	0	0.0108401	0	0	0	0.102089
PAK7	0	0	0	0	0.00943396	0	0.0230769	0.0666667	0	0.00271003	0	0	0	0.101888
NEBL	0	0	0	0	0.00943396	0.037037	0	0	0.0526316	0.00271003	0	0	0	0.101813
FRAS1	0	0	0	0	0.0566038	0.037037	0	0	0	0.00813008	0	0	0	0.101771
SCN9A	0	0	0	0.0909091	0	0	0	0	0	0.0108401	0	0	0	0.101749
RC3H2	0	0	0	0	0.00943396	0.0740741	0.0153846	0	0	0.00271003	0	0	0	0.101603
L1CAM	0	0	0	0.0454545	0	0.037037	0	0	0	0.0189702	0	0	0	0.101462
LAMA3	0	0	0	0.0454545	0	0.037037	0	0	0	0.0189702	0	0	0	0.101462
SLC1A7	0	0	0.00540541	0	0	0	0	0.0666667	0.0263158	0.00271003	0	0	0	0.101098
PIK3R4	0	0	0	0.0454545	0	0.037037	0.00769231	0	0	0.0108401	0	0	0	0.101024
NTRK3	0	0	0	0.0454545	0.0188679	0	0.0230769	0	0	0.0135501	0	0	0	0.10095
KDR	0	0	0	0.0454545	0	0	0.0384615	0	0	0.00271003	0.0142857	0	0	0.100912
MASP2	0	0	0	0	0	0	0	0.0666667	0	0.00542005	0	0.0285714	0	0.100658
DOT1L	0	0	0	0	0	0.0740741	0	0	0.0263158	0	0	0	0	0.10039
FFAR2	0	0	0	0	0	0.0740741	0	0	0.0263158	0	0	0	0	0.10039
FMNL2	0	0	0	0.0909091	0.00943396	0	0	0	0	0	0	0	0	0.100343
FUBP1	0	0	0	0.0909091	0.00943396	0	0	0	0	0	0	0	0	0.100343
CEP250	0	0	0	0	0.0188679	0.037037	0.00769231	0	0	0.00813008	0	0.0285714	0	0.100299
JAK3	0.0114286	0	0	0	0.0283019	0.037037	0.0153846	0	0	0.00813008	0	0	0	0.100282
BOC	0	0	0	0.0454545	0.00943396	0.037037	0	0	0	0.00813008	0	0	0	0.100056
NNT	0	0	0	0.0454545	0.00943396	0.037037	0	0	0	0.00813008	0	0	0	0.100056
TNN	0	0	0	0.0454545	0.00943396	0.037037	0	0	0	0.00813008	0	0	0	0.100056
WDFY3	0	0	0	0.0454545	0.00943396	0.037037	0	0	0	0.00813008	0	0	0	0.100056
NCAM2	0	0	0	0	0.0283019	0.037037	0	0	0.0263158	0.00813008	0	0	0	0.0997848
ZMYM4	0	0	0.00540541	0	0	0	0	0	0.0263158	0.00542005	0	0	0.0625	0.0996412
FBXO48	0	0	0	0	0	0.037037	0	0	0	0	0	0	0.0625	0.099537
KLHL21	0	0	0	0	0	0.037037	0	0	0	0	0	0	0.0625	0.099537
LSM11	0	0	0	0	0	0.037037	0	0	0	0	0	0	0.0625	0.099537
MMRN1	0	0	0	0	0	0.0740741	0	0	0	0.0108401	0.0142857	0	0	0.0991999
CD163L1	0	0	0	0	0.0188679	0	0	0.0666667	0	0.0135501	0	0	0	0.0990847
CIZ1	0	0	0	0.0909091	0	0	0	0	0	0.00813008	0	0	0	0.0990392
DSG4	0	0	0	0.0909091	0	0	0	0	0	0.00813008	0	0	0	0.0990392
NGEF	0	0	0	0.0909091	0	0	0	0	0	0.00813008	0	0	0	0.0990392
PITPNM3	0	0	0	0.0909091	0	0	0	0	0	0.00813008	0	0	0	0.0990392
SRRM2	0	0	0	0.0454545	0.0188679	0	0	0	0.0263158	0.00813008	0	0	0	0.0987683
FBN2	0	0	0	0	0.0377358	0.037037	0.00769231	0	0	0.0162602	0	0	0	0.0987254
IMP4	0	0	0	0.0909091	0	0	0.00769231	0	0	0	0	0	0	0.0986014
FLNB	0.0114286	0	0	0	0.0188679	0.037037	0.0230769	0	0	0.00813008	0	0	0	0.0985405
LTN1	0	0	0	0	0.00943396	0	0	0.0666667	0	0.00813008	0.0142857	0	0	0.0985164
PRDM9	0	0	0	0	0.0849057	0	0	0	0	0.0135501	0	0	0	0.0984558
ARMC9	0	0	0	0	0	0	0	0.0666667	0.0263158	0.00542005	0	0	0	0.0984025
RBM25	0	0	0	0	0	0	0	0.0666667	0.0263158	0.00542005	0	0	0	0.0984025
SYT3	0	0	0	0	0	0	0	0.0666667	0.0263158	0.00542005	0	0	0	0.0984025
TRIM10	0	0	0	0	0	0	0	0.0666667	0.0263158	0.00542005	0	0	0	0.0984025
KIF1B	0	0	0	0	0.0188679	0	0	0	0	0.00271003	0.0142857	0	0.0625	0.0983637
AGTPBP1	0	0	0	0	0.0188679	0.0740741	0	0	0	0.00542005	0	0	0	0.0983621
PREX2	0	0	0	0	0.0188679	0.0740741	0	0	0	0.00542005	0	0	0	0.0983621
PDCD11	0	0	0	0.0454545	0.0188679	0	0	0	0	0.00542005	0	0.0285714	0	0.098314
SMAP2	0	0	0	0	0.00943396	0	0	0	0.0263158	0	0	0	0.0625	0.0982498
TMEM63B	0	0	0	0.0454545	0	0	0	0	0.0526316	0	0	0	0	0.0980861
BRWD1	0	0	0	0	0	0	0	0.0666667	0	0.00271003	0.0285714	0	0	0.0979481
FGFR4	0	0	0	0	0	0	0	0.0666667	0	0.00271003	0	0.0285714	0	0.0979481
IGFBP7	0	0	0	0.0454545	0	0.037037	0.0153846	0	0	0	0	0	0	0.0978762
AQP7	0	0	0	0	0	0	0	0	0.0263158	0	0.0428571	0.0285714	0	0.0977444
CATSPERB	0	0	0	0	0.0283019	0	0	0.0666667	0	0.00271003	0	0	0	0.0976786
EEA1	0	0	0	0	0.0283019	0	0	0.0666667	0	0.00271003	0	0	0	0.0976786
OR8H2	0	0	0	0	0.0283019	0	0	0.0666667	0	0.00271003	0	0	0	0.0976786
PCDHA5	0	0	0	0	0.0283019	0	0	0.0666667	0	0.00271003	0	0	0	0.0976786
MAP3K8	0.00571429	0	0	0.0454545	0.00943396	0.037037	0	0	0	0	0	0	0	0.0976398
PRPF4B	0.00571429	0	0	0	0.0377358	0.037037	0	0	0	0.00271003	0.0142857	0	0	0.0974829
BCL6	0	0	0	0.0454545	0.00943396	0.037037	0	0	0	0.00542005	0	0	0	0.0973456
DNAI2	0	0	0	0.0454545	0.00943396	0.037037	0	0	0	0.00542005	0	0	0	0.0973456
FGD4	0	0	0	0.0454545	0.00943396	0.037037	0	0	0	0.00542005	0	0	0	0.0973456
SMARCA2	0	0	0	0.0454545	0.00943396	0.037037	0	0	0	0.00542005	0	0	0	0.0973456
TTC18	0	0	0	0.0454545	0.00943396	0.037037	0	0	0	0.00542005	0	0	0	0.0973456
ADRA1A	0.00571429	0	0	0	0	0	0.00769231	0.0666667	0	0.00271003	0.0142857	0	0	0.097069
KIAA1755	0	0	0	0	0	0	0	0	0.0263158	0.00813008	0	0	0.0625	0.0969459
NBEAL1	0	0	0	0	0	0.037037	0	0	0	0.00271003	0	0.0571429	0	0.0968899
COBL	0	0	0	0	0.00943396	0.0740741	0.00769231	0	0	0.00542005	0	0	0	0.0966204
ZFC3H1	0	0	0	0	0.00943396	0.0740741	0.00769231	0	0	0.00542005	0	0	0	0.0966204
ZNF99	0	0	0	0	0.00943396	0.0740741	0.00769231	0	0	0.00542005	0	0	0	0.0966204
CUL3	0	0	0	0	0.0283019	0.037037	0	0	0	0.00271003	0	0.0285714	0	0.0966204
NOTCH4	0.0171429	0	0	0.0454545	0	0	0.0230769	0	0	0.0108401	0	0	0	0.0965144
DCHS2	0	0	0	0	0.00943396	0	0	0	0.0789474	0.00813008	0	0	0	0.0965114
SORL1	0	0	0	0	0.0188679	0	0	0.0666667	0	0.0108401	0	0	0	0.0963747
UBR5	0.0171429	0	0	0	0.00943396	0	0.0615385	0	0	0.00813008	0	0	0	0.0962454
CNTN4	0	0	0	0.0454545	0.0188679	0	0	0	0.0263158	0.00542005	0	0	0	0.0960583
DNAH1	0	0	0	0.0454545	0	0.037037	0	0	0	0.0135501	0	0	0	0.0960417
RET	0.0228571	0	0	0.0454545	0.00943396	0	0.0153846	0	0	0.00271003	0	0	0	0.0958403
BSN	0	0	0	0	0.0188679	0.037037	0	0	0.0263158	0.0135501	0	0	0	0.0957709
BCAS4	0	0	0	0	0	0	0	0.0666667	0.0263158	0.00271003	0	0	0	0.0956925
CLIP4	0	0	0	0	0	0	0	0.0666667	0.0263158	0.00271003	0	0	0	0.0956925
IRGC	0	0	0	0	0	0	0	0.0666667	0.0263158	0.00271003	0	0	0	0.0956925
KCTD19	0	0	0	0	0	0	0	0.0666667	0.0263158	0.00271003	0	0	0	0.0956925
PBX2	0	0	0	0	0	0	0	0.0666667	0.0263158	0.00271003	0	0	0	0.0956925
PSMD1	0	0	0	0	0	0	0	0.0666667	0.0263158	0.00271003	0	0	0	0.0956925
SLC6A12	0	0	0	0	0	0	0	0.0666667	0.0263158	0.00271003	0	0	0	0.0956925
SLC8A3	0	0	0	0	0	0	0	0.0666667	0.0263158	0.00271003	0	0	0	0.0956925
ELTD1	0	0	0	0	0.0188679	0.0740741	0	0	0	0.00271003	0	0	0	0.095652
ODZ3	0	0	0	0	0.0188679	0.0740741	0	0	0	0.00271003	0	0	0	0.095652
AKAP13	0	0	0	0.0454545	0.0188679	0	0	0	0	0.00271003	0	0.0285714	0	0.0956039
NRK	0	0	0	0.0454545	0.0471698	0	0	0	0	0.00271003	0	0	0	0.0953344
RIMBP2	0	0	0	0.0454545	0.0471698	0	0	0	0	0.00271003	0	0	0	0.0953344
HERC6	0	0	0	0	0	0	0.0230769	0.0666667	0	0.00542005	0	0	0	0.0951636
ERBB2IP	0	0	0	0	0	0.037037	0	0	0.0526316	0.00542005	0	0	0	0.0950887
ADAMTS14	0	0	0	0	0.00943396	0	0	0.0666667	0	0.0189702	0	0	0	0.0950708
UTRN	0	0	0	0	0.0471698	0.037037	0	0	0	0.0108401	0	0	0	0.095047
ELMO3	0	0	0	0	0.0283019	0	0	0.0666667	0	0	0	0	0	0.0949686
NUDT14	0	0	0	0	0.0283019	0	0	0.0666667	0	0	0	0	0	0.0949686
PDE9A	0	0	0	0	0.0283019	0	0	0.0666667	0	0	0	0	0	0.0949686
BCOR	0	0	0	0.0454545	0.00943396	0.037037	0	0	0	0.00271003	0	0	0	0.0946356
CLEC1A	0	0	0	0.0454545	0.00943396	0.037037	0	0	0	0.00271003	0	0	0	0.0946356
MAN2A1	0	0	0	0.0454545	0.00943396	0.037037	0	0	0	0.00271003	0	0	0	0.0946356
TDRD9	0	0	0	0.0454545	0.00943396	0.037037	0	0	0	0.00271003	0	0	0	0.0946356
THBS1	0	0	0	0.0454545	0.00943396	0.037037	0	0	0	0.00271003	0	0	0	0.0946356
CEP170	0	0	0	0	0	0.037037	0	0	0.0263158	0.00271003	0	0.0285714	0	0.0946343
ATR	0	0	0	0	0.0377358	0.037037	0	0	0	0.00542005	0.0142857	0	0	0.0944787
CEP192	0	0	0	0	0.00943396	0.0740741	0	0	0	0.0108401	0	0	0	0.0943481
KIAA0100	0	0	0	0	0	0	0	0	0.0263158	0.00542005	0	0	0.0625	0.0942358
PRKCI	0.00571429	0	0	0	0.00943396	0.037037	0.00769231	0	0	0.00542005	0	0.0285714	0	0.0938691
MAP2	0	0	0	0	0.0377358	0.037037	0	0	0	0.0189702	0	0	0	0.0937431
PARP4	0	0	0	0	0.0188679	0	0	0.0666667	0	0.00813008	0	0	0	0.0936647
BIN1	0	0	0	0.0909091	0	0	0	0	0	0.00271003	0	0	0	0.0936191
CACNA1H	0	0	0	0.0909091	0	0	0	0	0	0.00271003	0	0	0	0.0936191
DDX1	0	0	0	0.0909091	0	0	0	0	0	0.00271003	0	0	0	0.0936191
MINK1	0	0	0	0.0909091	0	0	0	0	0	0.00271003	0	0	0	0.0936191
MYO1B	0	0	0	0.0909091	0	0	0	0	0	0.00271003	0	0	0	0.0936191
OR2L13	0	0	0	0.0909091	0	0	0	0	0	0.00271003	0	0	0	0.0936191
PLCH2	0	0	0	0.0909091	0	0	0	0	0	0.00271003	0	0	0	0.0936191
PRIC285	0	0	0	0.0909091	0	0	0	0	0	0.00271003	0	0	0	0.0936191
SLC22A18	0	0	0	0.0909091	0	0	0	0	0	0.00271003	0	0	0	0.0936191
TEAD2	0	0	0	0.0909091	0	0	0	0	0	0.00271003	0	0	0	0.0936191
IBTK	0	0	0	0.0454545	0.0188679	0	0	0	0.0263158	0.00271003	0	0	0	0.0933483
MBD1	0	0	0	0.0454545	0.0188679	0	0	0	0.0263158	0.00271003	0	0	0	0.0933483
POLQ	0.00571429	0	0	0	0.0377358	0	0.0153846	0	0.0263158	0.00813008	0	0	0	0.0932806
IQCH	0	0	0	0	0.00943396	0	0	0.0666667	0	0.00271003	0.0142857	0	0	0.0930964
DIAPH2	0	0	0	0	0.0188679	0.037037	0	0	0.0263158	0.0108401	0	0	0	0.0930609
PDE3A	0	0	0	0	0.0188679	0.037037	0	0	0.0263158	0.0108401	0	0	0	0.0930609
CHST5	0	0	0	0	0	0	0	0.0666667	0.0263158	0	0	0	0	0.0929825
EPYC	0	0	0	0	0	0	0	0.0666667	0.0263158	0	0	0	0	0.0929825
H2AFY2	0	0	0	0	0	0	0	0.0666667	0.0263158	0	0	0	0	0.0929825
KCTD17	0	0	0	0	0	0	0	0.0666667	0.0263158	0	0	0	0	0.0929825
KIAA1467	0	0	0	0	0	0	0	0.0666667	0.0263158	0	0	0	0	0.0929825
OR4K14	0	0	0	0	0	0	0	0.0666667	0.0263158	0	0	0	0	0.0929825
PDIA6	0	0	0	0	0	0	0	0.0666667	0.0263158	0	0	0	0	0.0929825
STAC	0	0	0	0	0	0	0	0.0666667	0.0263158	0	0	0	0	0.0929825
SULT2B1	0	0	0	0	0	0	0	0.0666667	0.0263158	0	0	0	0	0.0929825
TAC4	0	0	0	0	0	0	0	0.0666667	0.0263158	0	0	0	0	0.0929825
TMX3	0	0	0	0	0	0	0	0.0666667	0.0263158	0	0	0	0	0.0929825
TTLL6	0	0	0	0	0	0	0	0.0666667	0.0263158	0	0	0	0	0.0929825
USP10	0	0	0	0	0	0	0	0.0666667	0.0263158	0	0	0	0	0.0929825
ADAM18	0	0	0	0.0454545	0.0188679	0	0	0	0	0	0	0.0285714	0	0.0928939
TRIM55	0	0	0	0.0454545	0.0188679	0	0	0	0	0	0	0.0285714	0	0.0928939
WDR7	0	0	0	0	0.0188679	0.037037	0.00769231	0	0.0263158	0.00271003	0	0	0	0.0926231
SMC5	0	0	0	0	0	0.037037	0	0	0.0526316	0.00271003	0	0	0	0.0923786
MYCBP2	0	0	0	0	0.00943396	0	0	0.0666667	0	0.0162602	0	0	0	0.0923608
INSR	0.00571429	0	0	0	0	0	0.0153846	0	0.0263158	0.0162602	0	0.0285714	0	0.0922463
CHRM2	0	0	0	0.0454545	0.00943396	0	0	0	0.0263158	0.0108401	0	0	0	0.0920444
PRKCZ	0	0	0.00540541	0.0454545	0.00943396	0	0	0	0.0263158	0.00542005	0	0	0	0.0920298
ABCC3	0	0	0	0.0454545	0.00943396	0.037037	0	0	0	0	0	0	0	0.0919255
CCDC15	0	0	0	0.0454545	0.00943396	0.037037	0	0	0	0	0	0	0	0.0919255
CLEC7A	0	0	0	0.0454545	0.00943396	0.037037	0	0	0	0	0	0	0	0.0919255
EIF4G1	0	0	0	0.0454545	0.00943396	0.037037	0	0	0	0	0	0	0	0.0919255
PCNXL2	0	0	0	0.0454545	0.00943396	0.037037	0	0	0	0	0	0	0	0.0919255
METAP2	0	0	0	0	0	0.037037	0	0	0.0263158	0	0	0.0285714	0	0.0919243
LRP5	0	0	0	0	0.00943396	0	0.00769231	0.0666667	0	0.00813008	0	0	0	0.091923
LTBP1	0	0	0	0.0454545	0.0377358	0	0	0	0	0.00813008	0	0	0	0.0913205
XRCC5	0	0	0	0	0.00943396	0.0740741	0.00769231	0	0	0	0	0	0	0.0912003
FAM135B	0	0	0	0	0.0566038	0	0	0	0.0263158	0.00813008	0	0	0	0.0910496
ANKAR	0	0	0	0	0.0188679	0	0	0.0666667	0	0.00542005	0	0	0	0.0909546
CYFIP2	0	0	0	0	0.0188679	0	0	0.0666667	0	0.00542005	0	0	0	0.0909546
DYX1C1	0	0	0	0	0.0188679	0	0	0.0666667	0	0.00542005	0	0	0	0.0909546
FAM55D	0	0	0	0	0.0188679	0	0	0.0666667	0	0.00542005	0	0	0	0.0909546
FCRL5	0	0	0	0	0.0188679	0	0	0.0666667	0	0.00542005	0	0	0	0.0909546
GAPVD1	0	0	0	0	0.0188679	0	0	0.0666667	0	0.00542005	0	0	0	0.0909546
GPC5	0	0	0	0	0.0188679	0	0	0.0666667	0	0.00542005	0	0	0	0.0909546
OR4K2	0	0	0	0	0.0188679	0	0	0.0666667	0	0.00542005	0	0	0	0.0909546
PTBP3	0	0	0	0	0.0188679	0	0	0.0666667	0	0.00542005	0	0	0	0.0909546
ZNF257	0	0	0	0	0.0188679	0	0	0.0666667	0	0.00542005	0	0	0	0.0909546
ASTN	0	0	0	0.0909091	0	0	0	0	0	0	0	0	0	0.0909091
C21orf29	0	0	0	0.0909091	0	0	0	0	0	0	0	0	0	0.0909091
COH1	0	0	0	0.0909091	0	0	0	0	0	0	0	0	0	0.0909091
CUGBP1	0	0	0	0.0909091	0	0	0	0	0	0	0	0	0	0.0909091
DKFZp547A023	0	0	0	0.0909091	0	0	0	0	0	0	0	0	0	0.0909091
DNCH1	0	0	0	0.0909091	0	0	0	0	0	0	0	0	0	0.0909091
GCGR	0	0	0	0.0909091	0	0	0	0	0	0	0	0	0	0.0909091
GPR61	0	0	0	0.0909091	0	0	0	0	0	0	0	0	0	0.0909091
KIAA0133	0	0	0	0.0909091	0	0	0	0	0	0	0	0	0	0.0909091
KIAA0672	0	0	0	0.0909091	0	0	0	0	0	0	0	0	0	0.0909091
KIAA0774	0	0	0	0.0909091	0	0	0	0	0	0	0	0	0	0.0909091
KIAA1441	0	0	0	0.0909091	0	0	0	0	0	0	0	0	0	0.0909091
KREMEN2	0	0	0	0.0909091	0	0	0	0	0	0	0	0	0	0.0909091
LNX	0	0	0	0.0909091	0	0	0	0	0	0	0	0	0	0.0909091
LOC113655	0	0	0	0.0909091	0	0	0	0	0	0	0	0	0	0.0909091
LOC257106	0	0	0	0.0909091	0	0	0	0	0	0	0	0	0	0.0909091
PRKCBP1	0	0	0	0.0909091	0	0	0	0	0	0	0	0	0	0.0909091
PRKG2	0	0	0	0.0909091	0	0	0	0	0	0	0	0	0	0.0909091
SHB	0	0	0	0.0909091	0	0	0	0	0	0	0	0	0	0.0909091
TNRC15	0	0	0	0.0909091	0	0	0	0	0	0	0	0	0	0.0909091
TRMT5	0	0	0	0.0909091	0	0	0	0	0	0	0	0	0	0.0909091
TSAP6	0	0	0	0.0909091	0	0	0	0	0	0	0	0	0	0.0909091
WDR34	0	0	0	0.0909091	0	0	0	0	0	0	0	0	0	0.0909091
ZNF497	0	0	0	0.0909091	0	0	0	0	0	0	0	0	0	0.0909091
CLSTN1	0	0	0	0	0.0283019	0	0	0	0	0	0	0	0.0625	0.0908019
LRRIQ1	0	0	0	0.0454545	0	0.037037	0	0	0	0.00813008	0	0	0	0.0906217
PADI2	0	0	0	0.0454545	0	0.037037	0	0	0	0.00813008	0	0	0	0.0906217
ATP2C1	0	0	0	0	0.00943396	0	0	0.0666667	0	0	0.0142857	0	0	0.0903863
MPPED2	0	0	0	0	0.00943396	0	0	0.0666667	0	0	0.0142857	0	0	0.0903863
OLFM3	0	0	0	0	0.0188679	0.037037	0	0	0.0263158	0.00813008	0	0	0	0.0903508
FAT2	0	0	0	0	0.0849057	0	0	0	0	0.00542005	0	0	0	0.0903257
NRG2	0.0114286	0	0	0	0.00943396	0	0	0.0666667	0	0.00271003	0	0	0	0.0902392
MTA1	0	0	0	0.0454545	0	0.037037	0.00769231	0	0	0	0	0	0	0.0901839
TNR	0	0	0	0.0454545	0	0	0.00769231	0	0	0.00813008	0	0.0285714	0	0.0898484
TRIM11	0	0	0	0	0	0	0.0230769	0.0666667	0	0	0	0	0	0.0897436
GLI1	0	0	0	0	0.00943396	0	0	0.0666667	0	0.0135501	0	0	0	0.0896508
CYP4F12	0	0	0	0.0454545	0.0283019	0	0.00769231	0	0	0.00813008	0	0	0	0.0895788
YBX1	0	0	0	0	0.0188679	0	0	0	0	0.00813008	0	0	0.0625	0.089498
RYR1	0	0	0	0	0.0283019	0	0.00769231	0	0.0263158	0.0271003	0	0	0	0.0894103
DOCK8	0	0	0	0.0454545	0.00943396	0	0	0	0.0263158	0.00813008	0	0	0	0.0893344
EXOC1	0	0	0	0	0.00943396	0	0.00769231	0.0666667	0	0.00542005	0	0	0	0.089213
MECOM	0	0	0	0	0.00943396	0	0.00769231	0.0666667	0	0.00542005	0	0	0	0.089213
PRLR	0	0	0	0	0.00943396	0	0.00769231	0.0666667	0	0.00542005	0	0	0	0.089213
TLR3	0	0	0	0	0.00943396	0	0.00769231	0.0666667	0	0.00542005	0	0	0	0.089213
CLCA4	0.00571429	0	0	0	0.0283019	0.037037	0.0153846	0	0	0.00271003	0	0	0	0.0891479
PABPC3	0	0	0	0	0	0	0	0.0666667	0	0.00813008	0.0142857	0	0	0.0890825
CNKSR2	0	0	0	0	0.0188679	0	0.00769231	0	0	0	0	0	0.0625	0.0890602
LCTL	0	0	0	0	0.00943396	0.0740741	0	0	0	0.00542005	0	0	0	0.0889281
OSMR	0	0	0	0	0.00943396	0.0740741	0	0	0	0.00542005	0	0	0	0.0889281
XPOT	0	0	0	0	0.00943396	0.0740741	0	0	0	0.00542005	0	0	0	0.0889281
ENPP2	0	0	0	0.0454545	0.0377358	0	0	0	0	0.00542005	0	0	0	0.0886104
MUC6	0	0	0	0	0.0283019	0	0	0	0.0263158	0.00542005	0	0.0285714	0	0.0886092
ARHGAP15	0	0	0	0	0.0188679	0	0	0.0666667	0	0.00271003	0	0	0	0.0882446
AXDND1	0	0	0	0	0.0188679	0	0	0.0666667	0	0.00271003	0	0	0	0.0882446
CPB2	0	0	0	0	0.0188679	0	0	0.0666667	0	0.00271003	0	0	0	0.0882446
CR2	0	0	0	0	0.0188679	0	0	0.0666667	0	0.00271003	0	0	0	0.0882446
KANK4	0	0	0	0	0.0188679	0	0	0.0666667	0	0.00271003	0	0	0	0.0882446
KIF19	0	0	0	0	0.0188679	0	0	0.0666667	0	0.00271003	0	0	0	0.0882446
NCOR2	0	0	0	0	0.0188679	0	0	0.0666667	0	0.00271003	0	0	0	0.0882446
NEDD4	0	0	0	0	0.0188679	0	0	0.0666667	0	0.00271003	0	0	0	0.0882446
OR52N5	0	0	0	0	0.0188679	0	0	0.0666667	0	0.00271003	0	0	0	0.0882446
OR5L1	0	0	0	0	0.0188679	0	0	0.0666667	0	0.00271003	0	0	0	0.0882446
PCDHB4	0	0	0	0	0.0188679	0	0	0.0666667	0	0.00271003	0	0	0	0.0882446
SAMD7	0	0	0	0	0.0188679	0	0	0.0666667	0	0.00271003	0	0	0	0.0882446
SMYD1	0	0	0	0	0.0188679	0	0	0.0666667	0	0.00271003	0	0	0	0.0882446
SPINK5	0	0	0	0	0.0188679	0	0	0.0666667	0	0.00271003	0	0	0	0.0882446
STXBP4	0	0	0	0	0.0188679	0	0	0.0666667	0	0.00271003	0	0	0	0.0882446
TEX10	0	0	0	0	0.0188679	0	0	0.0666667	0	0.00271003	0	0	0	0.0882446
TRPM1	0	0	0	0	0.0188679	0	0	0.0666667	0	0.00271003	0	0	0	0.0882446
USP8	0	0	0	0	0.0188679	0	0	0.0666667	0	0.00271003	0	0	0	0.0882446
ZBTB41	0	0	0	0	0.0188679	0	0	0.0666667	0	0.00271003	0	0	0	0.0882446
MAP3K9	0.00571429	0	0	0.0454545	0	0.037037	0	0	0	0	0	0	0	0.0882059
ARHGAP5	0	0	0	0.0454545	0	0.037037	0	0	0	0.00542005	0	0	0	0.0879116
C2orf29	0	0	0	0.0454545	0	0.037037	0	0	0	0.00542005	0	0	0	0.0879116
CAMSAP1	0	0	0	0.0454545	0	0.037037	0	0	0	0.00542005	0	0	0	0.0879116
CD84	0	0	0	0.0454545	0	0.037037	0	0	0	0.00542005	0	0	0	0.0879116
CDH26	0	0	0	0.0454545	0	0.037037	0	0	0	0.00542005	0	0	0	0.0879116
MVP	0	0	0	0.0454545	0	0.037037	0	0	0	0.00542005	0	0	0	0.0879116
SIGLEC8	0	0	0	0.0454545	0	0.037037	0	0	0	0.00542005	0	0	0	0.0879116
TRPM7	0	0	0	0.0454545	0	0.037037	0	0	0	0.00542005	0	0	0	0.0879116
ESR1	0.00571429	0	0	0.0454545	0	0	0.00769231	0	0.0263158	0.00271003	0	0	0	0.087887
NCOR1	0	0	0	0	0.0566038	0	0	0	0	0.00271003	0	0.0285714	0	0.0878852
PAPPA	0	0	0	0	0.0283019	0.037037	0	0	0	0.00813008	0.0142857	0	0	0.0877547
C12orf35	0	0	0	0	0.0188679	0.037037	0	0	0.0263158	0.00542005	0	0	0	0.0876408
CNGB3	0	0	0	0	0.0188679	0.037037	0	0	0.0263158	0.00542005	0	0	0	0.0876408
MAP3K15	0.00571429	0	0	0	0.00943396	0	0	0.0666667	0	0.00542005	0	0	0	0.087235
TLR7	0.00571429	0	0	0	0.00943396	0	0	0.0666667	0	0.00542005	0	0	0	0.087235
USP15	0	0	0	0	0	0.0740741	0.00769231	0	0	0.00542005	0	0	0	0.0871864
CBLB	0.00571429	0	0	0	0	0.037037	0.0153846	0	0.0263158	0.00271003	0	0	0	0.0871618
TG	0	0	0	0	0.0283019	0.037037	0	0	0	0.0216802	0	0	0	0.0870191
ARMC4	0	0	0	0	0.00943396	0	0	0.0666667	0	0.0108401	0	0	0	0.0869407
CYP4A11	0	0	0	0	0.00943396	0	0	0.0666667	0	0.0108401	0	0	0	0.0869407
VPS52	0	0	0	0	0.00943396	0	0	0.0666667	0	0.0108401	0	0	0	0.0869407
ZBTB20	0	0	0	0	0.00943396	0	0	0.0666667	0	0.0108401	0	0	0	0.0869407
RUNX1T1	0.0114286	0	0	0	0	0.037037	0.0384615	0	0	0	0	0	0	0.0869271
STYK1	0	0	0	0.0454545	0.0283019	0	0.00769231	0	0	0.00542005	0	0	0	0.0868688
CLCN1	0	0	0	0.0454545	0.00943396	0	0	0	0.0263158	0.00542005	0	0	0	0.0866244
PNLIP	0	0	0	0.0454545	0.00943396	0	0	0	0.0263158	0.00542005	0	0	0	0.0866244
POLE	0	0	0	0.0454545	0.00943396	0	0	0	0.0263158	0.00542005	0	0	0	0.0866244
SORCS2	0	0	0	0.0454545	0.00943396	0	0	0	0.0263158	0.00542005	0	0	0	0.0866244
ADAMTSL1	0	0	0	0	0.0283019	0.037037	0.00769231	0	0	0.0135501	0	0	0	0.0865814
IQGAP2	0	0	0	0.0454545	0.00943396	0	0.0153846	0	0	0.0162602	0	0	0	0.0865333
KCNC2	0	0	0	0	0.00943396	0	0.00769231	0.0666667	0	0.00271003	0	0	0	0.086503
MARK2	0	0	0	0	0.00943396	0	0.00769231	0.0666667	0	0.00271003	0	0	0	0.086503
PTGDR	0	0	0	0	0.00943396	0	0.00769231	0.0666667	0	0.00271003	0	0	0	0.086503
HIP1	0.00571429	0	0	0.0454545	0.00943396	0	0.0230769	0	0	0.00271003	0	0	0	0.0863897
ABCC9	0	0	0	0	0	0	0	0.0666667	0	0.00542005	0.0142857	0	0	0.0863724
TPTE	0	0	0	0	0	0	0	0.0666667	0	0.00542005	0.0142857	0	0	0.0863724
TRPC6	0	0	0	0	0	0	0	0.0666667	0	0.00542005	0.0142857	0	0	0.0863724
ABCA12	0.00571429	0	0	0.0454545	0.0188679	0	0	0	0	0.0162602	0	0	0	0.0862969
LUZP2	0	0	0	0	0.00943396	0.0740741	0	0	0	0.00271003	0	0	0	0.0862181
MBTPS1	0	0	0	0	0.00943396	0.0740741	0	0	0	0.00271003	0	0	0	0.0862181
OAS2	0	0	0	0	0.00943396	0.0740741	0	0	0	0.00271003	0	0	0	0.0862181
PCDH7	0	0	0	0	0.00943396	0.0740741	0	0	0	0.00271003	0	0	0	0.0862181
PKDREJ	0	0	0	0	0.00943396	0.0740741	0	0	0	0.00271003	0	0	0	0.0862181
SORBS2	0	0	0	0	0.00943396	0.0740741	0	0	0	0.00271003	0	0	0	0.0862181
KCTD8	0	0	0	0.0454545	0.0377358	0	0	0	0	0.00271003	0	0	0	0.0859004
LINGO2	0	0	0	0	0.00943396	0.037037	0.00769231	0	0.0263158	0.00542005	0	0	0	0.0858992
ZNF407	0	0	0	0	0.00943396	0.037037	0	0	0	0.0108401	0	0.0285714	0	0.0858825
PANK4	0	0	0.00540541	0	0.0377358	0.037037	0	0	0	0.00542005	0	0	0	0.0855983
ARMC8	0	0	0	0	0.0188679	0	0	0.0666667	0	0	0	0	0	0.0855346
ATL3	0	0	0	0	0.0188679	0	0	0.0666667	0	0	0	0	0	0.0855346
BDP1	0	0	0	0	0.0188679	0	0	0.0666667	0	0	0	0	0	0.0855346
CPA3	0	0	0	0	0.0188679	0	0	0.0666667	0	0	0	0	0	0.0855346
CYLC2	0	0	0	0	0.0188679	0	0	0.0666667	0	0	0	0	0	0.0855346
DCST1	0	0	0	0	0.0188679	0	0	0.0666667	0	0	0	0	0	0.0855346
GALNT14	0	0	0	0	0.0188679	0	0	0.0666667	0	0	0	0	0	0.0855346
IGSF11	0	0	0	0	0.0188679	0	0	0.0666667	0	0	0	0	0	0.0855346
LGSN	0	0	0	0	0.0188679	0	0	0.0666667	0	0	0	0	0	0.0855346
MEI1	0	0	0	0	0.0188679	0	0	0.0666667	0	0	0	0	0	0.0855346
OLFM2	0	0	0	0	0.0188679	0	0	0.0666667	0	0	0	0	0	0.0855346
OR6C2	0	0	0	0	0.0188679	0	0	0.0666667	0	0	0	0	0	0.0855346
PPP4R4	0	0	0	0	0.0188679	0	0	0.0666667	0	0	0	0	0	0.0855346
TRPV6	0	0	0	0	0.0188679	0	0	0.0666667	0	0	0	0	0	0.0855346
UGT2B7	0	0	0	0	0.0188679	0	0	0.0666667	0	0	0	0	0	0.0855346
WDR67	0	0	0	0	0.0188679	0	0	0.0666667	0	0	0	0	0	0.0855346
ZNF221	0	0	0	0	0.0188679	0	0	0.0666667	0	0	0	0	0	0.0855346
ZNF28	0	0	0	0	0.0188679	0	0	0.0666667	0	0	0	0	0	0.0855346
ZNF835	0	0	0	0	0.0188679	0	0	0.0666667	0	0	0	0	0	0.0855346
CENPF	0	0	0	0.0454545	0	0	0	0	0.0263158	0.0135501	0	0	0	0.0853205
ACCN3	0	0	0	0.0454545	0	0.037037	0	0	0	0.00271003	0	0	0	0.0852016
CACNA2D3	0	0	0	0.0454545	0	0.037037	0	0	0	0.00271003	0	0	0	0.0852016
EXOC6B	0	0	0	0.0454545	0	0.037037	0	0	0	0.00271003	0	0	0	0.0852016
FZD3	0	0	0	0.0454545	0	0.037037	0	0	0	0.00271003	0	0	0	0.0852016
KDELR2	0	0	0	0.0454545	0	0.037037	0	0	0	0.00271003	0	0	0	0.0852016
MOCS1	0	0	0	0.0454545	0	0.037037	0	0	0	0.00271003	0	0	0	0.0852016
MPP1	0	0	0	0.0454545	0	0.037037	0	0	0	0.00271003	0	0	0	0.0852016
NXPH1	0	0	0	0.0454545	0	0.037037	0	0	0	0.00271003	0	0	0	0.0852016
OSBPL9	0	0	0	0.0454545	0	0.037037	0	0	0	0.00271003	0	0	0	0.0852016
PPIG	0	0	0	0.0454545	0	0.037037	0	0	0	0.00271003	0	0	0	0.0852016
SKIV2L	0	0	0	0.0454545	0	0.037037	0	0	0	0.00271003	0	0	0	0.0852016
ZNF628	0	0	0	0.0454545	0	0.037037	0	0	0	0.00271003	0	0	0	0.0852016
CLSPN	0.00571429	0	0	0.0454545	0	0	0	0	0	0.00542005	0	0.0285714	0	0.0851603
CDH19	0	0	0	0	0.0188679	0.037037	0	0	0.0263158	0.00271003	0	0	0	0.0849308
GABRB3	0	0	0	0	0.0188679	0.037037	0	0	0.0263158	0.00271003	0	0	0	0.0849308
IGF1R	0	0	0	0	0.0188679	0.037037	0	0	0.0263158	0.00271003	0	0	0	0.0849308
NPAS3	0	0	0	0	0.0188679	0.037037	0	0	0.0263158	0.00271003	0	0	0	0.0849308
LRRC41	0.00571429	0	0	0	0.0188679	0	0	0	0.0263158	0.00542005	0	0.0285714	0	0.0848895
QRICH2	0	0	0	0.0454545	0	0	0.00769231	0	0.0263158	0.00542005	0	0	0	0.0848827
FSCB	0	0	0	0	0.0377358	0	0.0153846	0	0.0263158	0.00542005	0	0	0	0.0848563
TLN2	0	0	0	0	0.0377358	0	0.0153846	0	0.0263158	0.00542005	0	0	0	0.0848563
PARP3	0	0	0	0	0	0	0.0153846	0.0666667	0	0.00271003	0	0	0	0.0847613
C1orf88	0.00571429	0	0	0	0.00943396	0	0	0.0666667	0	0.00271003	0	0	0	0.0845249
GHSR	0	0	0	0.0454545	0	0	0.00769231	0	0	0.00271003	0	0.0285714	0	0.0844283
COL6A6	0	0	0	0	0.0471698	0	0	0	0.0263158	0.0108401	0	0	0	0.0843257
AMBN	0	0	0	0	0.00943396	0	0	0.0666667	0	0.00813008	0	0	0	0.0842307
DUOX1	0	0	0	0	0.00943396	0	0	0.0666667	0	0.00813008	0	0	0	0.0842307
GPX6	0	0	0	0	0.00943396	0	0	0.0666667	0	0.00813008	0	0	0	0.0842307
MC2R	0	0	0	0	0.00943396	0	0	0.0666667	0	0.00813008	0	0	0	0.0842307
MYH7	0	0	0	0	0.00943396	0	0	0.0666667	0	0.00813008	0	0	0	0.0842307
PCDHA4	0	0	0	0	0.00943396	0	0	0.0666667	0	0.00813008	0	0	0	0.0842307
PCDHB5	0	0	0	0	0.00943396	0	0	0.0666667	0	0.00813008	0	0	0	0.0842307
PKN1	0	0	0	0	0.00943396	0	0	0.0666667	0	0.00813008	0	0	0	0.0842307
SCN1A	0	0	0	0	0.00943396	0	0	0.0666667	0	0.00813008	0	0	0	0.0842307
SSH3	0	0	0	0	0.00943396	0	0	0.0666667	0	0.00813008	0	0	0	0.0842307
C1orf172	0	0	0.00540541	0	0.00943396	0	0	0.0666667	0	0.00271003	0	0	0	0.0842161
CHD9	0	0	0	0	0.0188679	0	0	0	0	0.00271003	0	0	0.0625	0.084078
FBXO42	0	0	0	0	0.0188679	0	0	0	0	0.00271003	0	0	0.0625	0.084078
SFRP4	0	0	0	0	0.00943396	0	0.00769231	0	0.0526316	0	0.0142857	0	0	0.0840436
GSTO2	0	0	0	0.0454545	0.00943396	0	0	0	0.0263158	0.00271003	0	0	0	0.0839143
SLITRK6	0	0	0	0.0454545	0.00943396	0	0	0	0.0263158	0.00271003	0	0	0	0.0839143
TNC	0	0	0	0.0454545	0.00943396	0	0	0	0.0263158	0.00271003	0	0	0	0.0839143
NDST4	0	0	0	0	0.00943396	0	0.00769231	0.0666667	0	0	0	0	0	0.0837929
PBX1	0	0	0	0	0.00943396	0	0.00769231	0.0666667	0	0	0	0	0	0.0837929
SUN5	0	0	0	0	0.00943396	0	0.00769231	0.0666667	0	0	0	0	0	0.0837929
USP35	0	0	0	0	0.00943396	0	0.00769231	0.0666667	0	0	0	0	0	0.0837929
FH	0	0	0	0	0	0	0	0.0666667	0	0.00271003	0.0142857	0	0	0.0836624
HERC4	0	0	0	0	0	0	0	0.0666667	0	0.00271003	0.0142857	0	0	0.0836624
PCDH10	0	0	0	0	0.0283019	0	0	0	0.0526316	0.00271003	0	0	0	0.0836435
WNT2B	0.0114286	0	0	0	0	0	0	0.0666667	0	0.00542005	0	0	0	0.0835153
ATP6V1A	0	0	0	0	0.00943396	0.0740741	0	0	0	0	0	0	0	0.083508
CREB3L2	0	0	0	0	0.00943396	0.0740741	0	0	0	0	0	0	0	0.083508
CTNND1	0	0	0	0	0.00943396	0.0740741	0	0	0	0	0	0	0	0.083508
DNAH6	0	0	0	0	0.00943396	0.0740741	0	0	0	0	0	0	0	0.083508
PAM	0	0	0	0	0.00943396	0.0740741	0	0	0	0	0	0	0	0.083508
SARM1	0	0	0	0	0.00943396	0.0740741	0	0	0	0	0	0	0	0.083508
SYNJ2	0	0	0	0	0.00943396	0.0740741	0	0	0	0	0	0	0	0.083508
TBC1D15	0	0	0	0	0.00943396	0.0740741	0	0	0	0	0	0	0	0.083508
ZNF226	0	0	0	0	0.00943396	0.0740741	0	0	0	0	0	0	0	0.083508
ZNF827	0	0	0	0	0.00943396	0.0740741	0	0	0	0	0	0	0	0.083508
DCTN4	0	0	0	0.0454545	0.00943396	0	0	0	0	0	0	0.0285714	0	0.0834599
PADI3	0.00571429	0	0	0	0.00943396	0	0	0	0	0.00542005	0	0	0.0625	0.0830683
SNRNP200	0	0	0	0	0	0	0	0.0666667	0	0.0162602	0	0	0	0.0829268
ADAMTS20	0	0	0	0.0454545	0.00943396	0	0	0	0	0.0135501	0.0142857	0	0	0.0827244
MPDZ	0	0	0	0.0454545	0	0	0	0	0.0263158	0.0108401	0	0	0	0.0826104
CMKLR1	0	0	0	0	0.0188679	0	0.0230769	0	0.0263158	0	0.0142857	0	0	0.0825464
ACOX3	0	0	0	0.0454545	0	0.037037	0	0	0	0	0	0	0	0.0824916
AKAP11	0	0	0	0.0454545	0	0.037037	0	0	0	0	0	0	0	0.0824916
ARHGAP8	0	0	0	0.0454545	0	0.037037	0	0	0	0	0	0	0	0.0824916
ATP8A1	0	0	0	0.0454545	0	0.037037	0	0	0	0	0	0	0	0.0824916
FASN	0	0	0	0.0454545	0	0.037037	0	0	0	0	0	0	0	0.0824916
HBB	0	0	0	0.0454545	0	0.037037	0	0	0	0	0	0	0	0.0824916
HSD17B8	0	0	0	0.0454545	0	0.037037	0	0	0	0	0	0	0	0.0824916
IL17RE	0	0	0	0.0454545	0	0.037037	0	0	0	0	0	0	0	0.0824916
MATN1	0	0	0	0.0454545	0	0.037037	0	0	0	0	0	0	0	0.0824916
RFC2	0	0	0	0.0454545	0	0.037037	0	0	0	0	0	0	0	0.0824916
RNF40	0	0	0	0.0454545	0	0.037037	0	0	0	0	0	0	0	0.0824916
RPUSD3	0	0	0	0.0454545	0	0.037037	0	0	0	0	0	0	0	0.0824916
SLC7A13	0	0	0	0.0454545	0	0.037037	0	0	0	0	0	0	0	0.0824916
SOX30	0	0	0	0.0454545	0	0.037037	0	0	0	0	0	0	0	0.0824916
SOX8	0	0	0	0.0454545	0	0.037037	0	0	0	0	0	0	0	0.0824916
TRIM45	0	0	0	0.0454545	0	0.037037	0	0	0	0	0	0	0	0.0824916
ZNF507	0	0	0	0.0454545	0	0.037037	0	0	0	0	0	0	0	0.0824916
KIF21A	0	0	0	0	0	0	0.00769231	0.0666667	0	0.00813008	0	0	0	0.0824891
SEC14L3	0	0	0	0	0	0	0.00769231	0.0666667	0	0.00813008	0	0	0	0.0824891
TRPC4	0	0	0	0	0	0	0.00769231	0.0666667	0	0.00813008	0	0	0	0.0824891
PDE11A	0	0	0	0	0.0188679	0	0	0	0.0526316	0.0108401	0	0	0	0.0823396
CKAP5	0	0	0	0	0.0188679	0.037037	0	0	0.0263158	0	0	0	0	0.0822208
CDK17	0	0	0	0	0	0.0740741	0	0	0	0.00813008	0	0	0	0.0822042
LIPI	0	0	0	0	0	0.0740741	0	0	0	0.00813008	0	0	0	0.0822042
SBF1	0	0	0	0	0	0.0740741	0	0	0	0.00813008	0	0	0	0.0822042
TRPS1	0	0	0	0	0	0.0740741	0	0	0	0.00813008	0	0	0	0.0822042
EPHA1	0	0	0	0	0.0188679	0.037037	0.0153846	0	0	0.0108401	0	0	0	0.0821297
KALRN	0	0	0	0	0.0188679	0.037037	0.0153846	0	0	0.0108401	0	0	0	0.0821297
ARNT	0	0	0	0	0	0	0.0153846	0.0666667	0	0	0	0	0	0.0820513
MAPK7	0	0	0	0	0	0	0.0153846	0.0666667	0	0	0	0	0	0.0820513
SFMBT2	0	0	0	0.0454545	0.0283019	0	0	0	0	0.00813008	0	0	0	0.0818865
C1orf105	0.00571429	0	0	0	0.00943396	0	0	0.0666667	0	0	0	0	0	0.0818149
PTPRQ	0	0	0	0	0	0.0740741	0.00769231	0	0	0	0	0	0	0.0817664
FAM46C	0	0	0	0	0	0	0	0	0.0789474	0.00271003	0	0	0	0.0816574
MUC5B	0	0	0	0	0.0283019	0.037037	0	0	0	0.0162602	0	0	0	0.0815991
ZNF208	0	0	0	0	0.0283019	0.037037	0	0	0	0.0162602	0	0	0	0.0815991
ATP2B4	0	0	0	0	0.00943396	0	0	0.0666667	0	0.00542005	0	0	0	0.0815207
BRWD3	0	0	0	0	0.00943396	0	0	0.0666667	0	0.00542005	0	0	0	0.0815207
CPXM1	0	0	0	0	0.00943396	0	0	0.0666667	0	0.00542005	0	0	0	0.0815207
ETV3L	0	0	0	0	0.00943396	0	0	0.0666667	0	0.00542005	0	0	0	0.0815207
FCRL4	0	0	0	0	0.00943396	0	0	0.0666667	0	0.00542005	0	0	0	0.0815207
FCRL6	0	0	0	0	0.00943396	0	0	0.0666667	0	0.00542005	0	0	0	0.0815207
GPATCH8	0	0	0	0	0.00943396	0	0	0.0666667	0	0.00542005	0	0	0	0.0815207
GRIK5	0	0	0	0	0.00943396	0	0	0.0666667	0	0.00542005	0	0	0	0.0815207
HEATR1	0	0	0	0	0.00943396	0	0	0.0666667	0	0.00542005	0	0	0	0.0815207
LRP4	0	0	0	0	0.00943396	0	0	0.0666667	0	0.00542005	0	0	0	0.0815207
LRRC31	0	0	0	0	0.00943396	0	0	0.0666667	0	0.00542005	0	0	0	0.0815207
MARK4	0	0	0	0	0.00943396	0	0	0.0666667	0	0.00542005	0	0	0	0.0815207
NLGN4X	0	0	0	0	0.00943396	0	0	0.0666667	0	0.00542005	0	0	0	0.0815207
PSG11	0	0	0	0	0.00943396	0	0	0.0666667	0	0.00542005	0	0	0	0.0815207
PTPRC	0	0	0	0	0.00943396	0	0	0.0666667	0	0.00542005	0	0	0	0.0815207
PTPRN2	0	0	0	0	0.00943396	0	0	0.0666667	0	0.00542005	0	0	0	0.0815207
RNF25	0	0	0	0	0.00943396	0	0	0.0666667	0	0.00542005	0	0	0	0.0815207
SCN4A	0	0	0	0	0.00943396	0	0	0.0666667	0	0.00542005	0	0	0	0.0815207
SELP	0	0	0	0	0.00943396	0	0	0.0666667	0	0.00542005	0	0	0	0.0815207
SV2B	0	0	0	0	0.00943396	0	0	0.0666667	0	0.00542005	0	0	0	0.0815207
TLR6	0	0	0	0	0.00943396	0	0	0.0666667	0	0.00542005	0	0	0	0.0815207
TTBK1	0	0	0	0	0.00943396	0	0	0.0666667	0	0.00542005	0	0	0	0.0815207
ZNF614	0	0	0	0	0.00943396	0	0	0.0666667	0	0.00542005	0	0	0	0.0815207
ZNF831	0	0	0	0	0.00943396	0	0	0.0666667	0	0.00542005	0	0	0	0.0815207
KCNB2	0	0	0	0.0454545	0.0283019	0	0.00769231	0	0	0	0	0	0	0.0814487
PRAMEF2	0	0	0	0	0.0188679	0	0	0	0	0	0	0	0.0625	0.0813679
HMGCL	0	0	0	0.0454545	0.00943396	0	0	0	0.0263158	0	0	0	0	0.0812043
OSR2	0	0	0	0.0454545	0.00943396	0	0	0	0.0263158	0	0	0	0	0.0812043
TJP3	0	0	0	0.0454545	0.00943396	0	0	0	0.0263158	0	0	0	0	0.0812043
C2CD3	0	0	0	0	0.00943396	0.037037	0	0	0.0263158	0.00813008	0	0	0	0.0809169
STARD8	0	0	0	0	0.00943396	0.037037	0	0	0.0263158	0.00813008	0	0	0	0.0809169
AXL	0.00571429	0	0	0	0.00943396	0	0.00769231	0	0.0526316	0.00542005	0	0	0	0.0808922
PTCH2	0.0171429	0	0	0.0454545	0	0	0.0153846	0	0	0.00271003	0	0	0	0.080692
LCK	0	0	0	0	0	0	0.0153846	0	0	0.00271003	0	0	0.0625	0.0805946
HS6ST3	0	0	0	0	0	0.037037	0	0	0.0263158	0.00271003	0.0142857	0	0	0.0803486
CPAMD8	0	0	0	0	0	0	0	0.0666667	0	0.0135501	0	0	0	0.0802168
DDX3X	0	0	0	0	0.0377358	0.037037	0	0	0	0.00542005	0	0	0	0.0801929
DOCK1	0	0	0	0	0.0377358	0.037037	0	0	0	0.00542005	0	0	0	0.0801929
TLR10	0.00571429	0	0	0	0	0	0.00769231	0.0666667	0	0	0	0	0	0.0800733
TLR2	0.00571429	0	0	0	0	0	0.00769231	0.0666667	0	0	0	0	0	0.0800733
NUP210L	0	0	0	0.0454545	0	0	0	0	0.0263158	0.00813008	0	0	0	0.0799004
ST14	0	0	0	0.0454545	0	0	0	0	0.0263158	0.00813008	0	0	0	0.0799004
RASGRF2	0.0114286	0	0	0.0454545	0.00943396	0	0	0	0	0.0135501	0	0	0	0.0798672
ANLN	0	0	0	0	0	0	0.00769231	0.0666667	0	0.00542005	0	0	0	0.079779
OR4S2	0	0	0	0	0	0	0.00769231	0.0666667	0	0.00542005	0	0	0	0.079779
PAX6	0	0	0	0	0	0	0.00769231	0.0666667	0	0.00542005	0	0	0	0.079779
PCSK5	0	0	0	0	0	0	0.00769231	0.0666667	0	0.00542005	0	0	0	0.079779
PRRG3	0	0	0	0	0	0	0.00769231	0.0666667	0	0.00542005	0	0	0	0.079779
COL7A1	0	0	0	0	0.0188679	0	0	0	0.0526316	0.00813008	0	0	0	0.0796296
SCG2	0	0	0	0	0.0283019	0.037037	0	0	0	0	0.0142857	0	0	0.0796246
ITIH3	0	0	0	0	0	0.0740741	0	0	0	0.00542005	0	0	0	0.0794941
L2HGDH	0	0	0	0	0	0.0740741	0	0	0	0.00542005	0	0	0	0.0794941
MGEA5	0	0	0	0	0	0.0740741	0	0	0	0.00542005	0	0	0	0.0794941
OTOP1	0	0	0	0	0	0.0740741	0	0	0	0.00542005	0	0	0	0.0794941
PHF20	0	0	0	0	0	0.0740741	0	0	0	0.00542005	0	0	0	0.0794941
SS18L1	0	0	0	0	0	0.0740741	0	0	0	0.00542005	0	0	0	0.0794941
VAV3	0	0	0	0	0	0.0740741	0	0	0	0.00542005	0	0	0	0.0794941
CLCN5	0	0	0	0.0454545	0	0	0	0	0	0.00542005	0	0.0285714	0	0.079446
KCNQ3	0	0	0	0.0454545	0	0	0	0	0	0.00542005	0	0.0285714	0	0.079446
EPHA2	0	0	0	0.0454545	0.0283019	0	0	0	0	0.00542005	0	0	0	0.0791765
FAM47A	0	0	0	0.0454545	0.0283019	0	0	0	0	0.00542005	0	0	0	0.0791765
KNTC1	0	0	0	0.0454545	0.0283019	0	0	0	0	0.00542005	0	0	0	0.0791765
SCN5A	0	0	0	0.0454545	0.0283019	0	0	0	0	0.00542005	0	0	0	0.0791765
GRM7	0	0	0	0	0.0188679	0	0.0230769	0	0.0263158	0.0108401	0	0	0	0.0791007
FMN2	0	0	0	0	0.0566038	0	0	0	0	0.00813008	0.0142857	0	0	0.0790196
CHD3	0	0	0	0	0	0	0	0	0.0789474	0	0	0	0	0.0789474
CDON	0	0	0	0	0.0471698	0	0	0	0.0263158	0.00542005	0	0	0	0.0789057
PTPRT	0	0	0	0	0.0283019	0.037037	0	0	0	0.0135501	0	0	0	0.0788891
ALOXE3	0	0	0	0	0.00943396	0	0	0.0666667	0	0.00271003	0	0	0	0.0788107
ATP2A2	0	0	0	0	0.00943396	0	0	0.0666667	0	0.00271003	0	0	0	0.0788107
ATP2B3	0	0	0	0	0.00943396	0	0	0.0666667	0	0.00271003	0	0	0	0.0788107
CECR2	0	0	0	0	0.00943396	0	0	0.0666667	0	0.00271003	0	0	0	0.0788107
CPA4	0	0	0	0	0.00943396	0	0	0.0666667	0	0.00271003	0	0	0	0.0788107
CYP2C9	0	0	0	0	0.00943396	0	0	0.0666667	0	0.00271003	0	0	0	0.0788107
CYP4F2	0	0	0	0	0.00943396	0	0	0.0666667	0	0.00271003	0	0	0	0.0788107
ELMO1	0	0	0	0	0.00943396	0	0	0.0666667	0	0.00271003	0	0	0	0.0788107
ETV5	0	0	0	0	0.00943396	0	0	0.0666667	0	0.00271003	0	0	0	0.0788107
FAM194A	0	0	0	0	0.00943396	0	0	0.0666667	0	0.00271003	0	0	0	0.0788107
FAM71A	0	0	0	0	0.00943396	0	0	0.0666667	0	0.00271003	0	0	0	0.0788107
GRHL2	0	0	0	0	0.00943396	0	0	0.0666667	0	0.00271003	0	0	0	0.0788107
GUCY1A3	0	0	0	0	0.00943396	0	0	0.0666667	0	0.00271003	0	0	0	0.0788107
HAO2	0	0	0	0	0.00943396	0	0	0.0666667	0	0.00271003	0	0	0	0.0788107
HEATR3	0	0	0	0	0.00943396	0	0	0.0666667	0	0.00271003	0	0	0	0.0788107
ITLN1	0	0	0	0	0.00943396	0	0	0.0666667	0	0.00271003	0	0	0	0.0788107
KCNH6	0	0	0	0	0.00943396	0	0	0.0666667	0	0.00271003	0	0	0	0.0788107
KCNJ8	0	0	0	0	0.00943396	0	0	0.0666667	0	0.00271003	0	0	0	0.0788107
KCNK18	0	0	0	0	0.00943396	0	0	0.0666667	0	0.00271003	0	0	0	0.0788107
KCTD18	0	0	0	0	0.00943396	0	0	0.0666667	0	0.00271003	0	0	0	0.0788107
KRT23	0	0	0	0	0.00943396	0	0	0.0666667	0	0.00271003	0	0	0	0.0788107
L1TD1	0	0	0	0	0.00943396	0	0	0.0666667	0	0.00271003	0	0	0	0.0788107
LARP1	0	0	0	0	0.00943396	0	0	0.0666667	0	0.00271003	0	0	0	0.0788107
MAPK9	0	0	0	0	0.00943396	0	0	0.0666667	0	0.00271003	0	0	0	0.0788107
MARK3	0	0	0	0	0.00943396	0	0	0.0666667	0	0.00271003	0	0	0	0.0788107
MYOCD	0	0	0	0	0.00943396	0	0	0.0666667	0	0.00271003	0	0	0	0.0788107
NLRC3	0	0	0	0	0.00943396	0	0	0.0666667	0	0.00271003	0	0	0	0.0788107
OR4K1	0	0	0	0	0.00943396	0	0	0.0666667	0	0.00271003	0	0	0	0.0788107
OR51I2	0	0	0	0	0.00943396	0	0	0.0666667	0	0.00271003	0	0	0	0.0788107
OXGR1	0	0	0	0	0.00943396	0	0	0.0666667	0	0.00271003	0	0	0	0.0788107
PCOLCE2	0	0	0	0	0.00943396	0	0	0.0666667	0	0.00271003	0	0	0	0.0788107
PDE6C	0	0	0	0	0.00943396	0	0	0.0666667	0	0.00271003	0	0	0	0.0788107
PSMD10	0	0	0	0	0.00943396	0	0	0.0666667	0	0.00271003	0	0	0	0.0788107
PSMD3	0	0	0	0	0.00943396	0	0	0.0666667	0	0.00271003	0	0	0	0.0788107
PTPRO	0	0	0	0	0.00943396	0	0	0.0666667	0	0.00271003	0	0	0	0.0788107
PTPRR	0	0	0	0	0.00943396	0	0	0.0666667	0	0.00271003	0	0	0	0.0788107
RPS6KA2	0	0	0	0	0.00943396	0	0	0.0666667	0	0.00271003	0	0	0	0.0788107
SEMA4C	0	0	0	0	0.00943396	0	0	0.0666667	0	0.00271003	0	0	0	0.0788107
SLC17A9	0	0	0	0	0.00943396	0	0	0.0666667	0	0.00271003	0	0	0	0.0788107
SLC4A10	0	0	0	0	0.00943396	0	0	0.0666667	0	0.00271003	0	0	0	0.0788107
SLC4A9	0	0	0	0	0.00943396	0	0	0.0666667	0	0.00271003	0	0	0	0.0788107
SLC6A15	0	0	0	0	0.00943396	0	0	0.0666667	0	0.00271003	0	0	0	0.0788107
SLX4	0	0	0	0	0.00943396	0	0	0.0666667	0	0.00271003	0	0	0	0.0788107
SPRR3	0	0	0	0	0.00943396	0	0	0.0666667	0	0.00271003	0	0	0	0.0788107
TRHDE	0	0	0	0	0.00943396	0	0	0.0666667	0	0.00271003	0	0	0	0.0788107
TSPEAR	0	0	0	0	0.00943396	0	0	0.0666667	0	0.00271003	0	0	0	0.0788107
UGT2A3	0	0	0	0	0.00943396	0	0	0.0666667	0	0.00271003	0	0	0	0.0788107
UNC5A	0	0	0	0	0.00943396	0	0	0.0666667	0	0.00271003	0	0	0	0.0788107
VPS54	0	0	0	0	0.00943396	0	0	0.0666667	0	0.00271003	0	0	0	0.0788107
ZC3H3	0	0	0	0	0.00943396	0	0	0.0666667	0	0.00271003	0	0	0	0.0788107
ZKSCAN4	0	0	0	0	0.00943396	0	0	0.0666667	0	0.00271003	0	0	0	0.0788107
ZNF280C	0	0	0	0	0.00943396	0	0	0.0666667	0	0.00271003	0	0	0	0.0788107
PKD1L1	0	0	0	0	0.0283019	0	0	0	0	0.0216802	0.0285714	0	0	0.0785535
SOS1	0.0171429	0	0	0.0454545	0	0	0.00769231	0	0	0.00813008	0	0	0	0.0784198
LPHN2	0.00571429	0	0	0	0.0283019	0	0.00769231	0	0	0.00813008	0.0285714	0	0	0.07841
SVIL	0	0	0	0	0.00943396	0	0	0	0.0526316	0.0162602	0	0	0	0.0783257
GNAS	0	0	0	0	0.0188679	0.037037	0	0	0	0.00813008	0.0142857	0	0	0.0783208
XRN1	0	0	0	0	0.0188679	0.037037	0	0	0	0.00813008	0.0142857	0	0	0.0783208
HTR1A	0	0	0	0	0.00943396	0.037037	0	0	0.0263158	0.00542005	0	0	0	0.0782068
ITGA10	0	0	0	0	0.00943396	0.037037	0	0	0.0263158	0.00542005	0	0	0	0.0782068
NEURL4	0	0	0	0	0.00943396	0.037037	0	0	0.0263158	0.00542005	0	0	0	0.0782068
STAG1	0	0	0	0	0.00943396	0.037037	0	0	0.0263158	0.00542005	0	0	0	0.0782068
TOPBP1	0	0	0	0	0.00943396	0.037037	0	0	0.0263158	0.00542005	0	0	0	0.0782068
UTP20	0	0	0	0	0.00943396	0.037037	0	0	0.0263158	0.00542005	0	0	0	0.0782068
VIM	0	0	0	0	0.00943396	0.037037	0	0	0.0263158	0.00542005	0	0	0	0.0782068
C10orf137	0	0	0	0	0.00943396	0.037037	0.0153846	0	0	0.0162602	0	0	0	0.0781158
FAM179B	0	0	0	0	0.0188679	0.037037	0.00769231	0	0	0	0.0142857	0	0	0.077883
CDH3	0.00571429	0	0	0	0	0	0	0.0666667	0	0.00542005	0	0	0	0.077801
NOX3	0	0	0	0	0.00943396	0.037037	0	0	0	0.00271003	0	0.0285714	0	0.0777525
RECQL4	0.0114286	0	0	0	0.0188679	0.037037	0.00769231	0	0	0.00271003	0	0	0	0.0777359
KIAA1109	0	0	0	0	0.0377358	0	0	0	0.0263158	0.0135501	0	0	0	0.0776018
ABCC10	0	0	0	0	0	0	0	0.0666667	0	0.0108401	0	0	0	0.0775068
EMR3	0	0	0	0	0	0	0	0.0666667	0	0.0108401	0	0	0	0.0775068
LAMB4	0	0	0	0	0	0	0	0.0666667	0	0.0108401	0	0	0	0.0775068
PLD5	0	0	0	0	0	0	0	0.0666667	0	0.0108401	0	0	0	0.0775068
SLC28A2	0	0	0	0	0	0	0	0.0666667	0	0.0108401	0	0	0	0.0775068
PLXNA3	0	0	0	0	0.0377358	0.037037	0	0	0	0.00271003	0	0	0	0.0774829
WDR17	0	0	0	0	0.0377358	0.037037	0	0	0	0.00271003	0	0	0	0.0774829
DCT	0	0	0	0.0454545	0.0188679	0	0.00769231	0	0	0.00542005	0	0	0	0.0774348
DLGAP5	0	0	0	0	0.00943396	0	0	0	0	0.00542005	0	0	0.0625	0.077354
KLHL24	0	0	0	0	0.00943396	0	0	0	0	0.00542005	0	0	0.0625	0.077354
KLHL25	0	0	0	0	0.00943396	0	0	0	0	0.00542005	0	0	0.0625	0.077354
GRIA4	0	0	0	0.0454545	0.00943396	0	0	0	0	0.00813008	0.0142857	0	0	0.0773043
IDE	0	0	0	0.0454545	0	0	0	0	0.0263158	0.00542005	0	0	0	0.0771904
KIAA1024	0	0	0	0.0454545	0	0	0	0	0.0263158	0.00542005	0	0	0	0.0771904
MCF2L	0	0	0	0.0454545	0	0	0	0	0.0263158	0.00542005	0	0	0	0.0771904
TRPM3	0	0	0	0.0454545	0	0	0	0	0.0263158	0.00542005	0	0	0	0.0771904
ANKRD17	0	0	0	0	0.0377358	0	0	0	0	0.0108401	0.0285714	0	0	0.0771474
EMR2	0	0	0	0	0	0	0.00769231	0.0666667	0	0.00271003	0	0	0	0.077069
MAPK8	0	0	0	0	0	0	0.00769231	0.0666667	0	0.00271003	0	0	0	0.077069
MEPE	0	0	0	0	0	0	0.00769231	0.0666667	0	0.00271003	0	0	0	0.077069
MOAP1	0	0	0	0	0	0	0.00769231	0.0666667	0	0.00271003	0	0	0	0.077069
OR4K15	0	0	0	0	0	0	0.00769231	0.0666667	0	0.00271003	0	0	0	0.077069
PDGFC	0	0	0	0	0	0	0.00769231	0.0666667	0	0.00271003	0	0	0	0.077069
USP38	0	0	0	0	0	0	0.00769231	0.0666667	0	0.00271003	0	0	0	0.077069
ZNF215	0	0	0	0	0	0	0.00769231	0.0666667	0	0.00271003	0	0	0	0.077069
AKD1	0	0	0	0	0	0.0740741	0	0	0	0.00271003	0	0	0	0.0767841
BRD8	0	0	0	0	0	0.0740741	0	0	0	0.00271003	0	0	0	0.0767841
CXADR	0	0	0	0	0	0.0740741	0	0	0	0.00271003	0	0	0	0.0767841
DDC	0	0	0	0	0	0.0740741	0	0	0	0.00271003	0	0	0	0.0767841
ENPP3	0	0	0	0	0	0.0740741	0	0	0	0.00271003	0	0	0	0.0767841
ERAP1	0	0	0	0	0	0.0740741	0	0	0	0.00271003	0	0	0	0.0767841
ERRFI1	0	0	0	0	0	0.0740741	0	0	0	0.00271003	0	0	0	0.0767841
IL31RA	0	0	0	0	0	0.0740741	0	0	0	0.00271003	0	0	0	0.0767841
LRRC30	0	0	0	0	0	0.0740741	0	0	0	0.00271003	0	0	0	0.0767841
MYL10	0	0	0	0	0	0.0740741	0	0	0	0.00271003	0	0	0	0.0767841
OR10K1	0	0	0	0	0	0.0740741	0	0	0	0.00271003	0	0	0	0.0767841
OR52E4	0	0	0	0	0	0.0740741	0	0	0	0.00271003	0	0	0	0.0767841
OR5AS1	0	0	0	0	0	0.0740741	0	0	0	0.00271003	0	0	0	0.0767841
OR5H15	0	0	0	0	0	0.0740741	0	0	0	0.00271003	0	0	0	0.0767841
RBMX	0	0	0	0	0	0.0740741	0	0	0	0.00271003	0	0	0	0.0767841
SEMA4B	0	0	0	0	0	0.0740741	0	0	0	0.00271003	0	0	0	0.0767841
SIRPA	0	0	0	0	0	0.0740741	0	0	0	0.00271003	0	0	0	0.0767841
SLC25A5	0	0	0	0	0	0.0740741	0	0	0	0.00271003	0	0	0	0.0767841
TRANK1	0	0	0	0	0	0.0740741	0	0	0	0.00271003	0	0	0	0.0767841
USP25	0	0	0	0	0	0.0740741	0	0	0	0.00271003	0	0	0	0.0767841
USP53	0	0	0	0	0	0.0740741	0	0	0	0.00271003	0	0	0	0.0767841
ZNF670	0	0	0	0	0	0.0740741	0	0	0	0.00271003	0	0	0	0.0767841
ZNF770	0	0	0	0	0	0.0740741	0	0	0	0.00271003	0	0	0	0.0767841
USP9X	0.00571429	0	0	0	0.0188679	0	0.0230769	0	0.0263158	0.00271003	0	0	0	0.0766849
ADAM12	0	0	0	0.0454545	0.0283019	0	0	0	0	0.00271003	0	0	0	0.0764665
DOCK4	0	0	0	0.0454545	0.0283019	0	0	0	0	0.00271003	0	0	0	0.0764665
GPR174	0	0	0	0.0454545	0.0283019	0	0	0	0	0.00271003	0	0	0	0.0764665
KIAA1377	0	0	0	0.0454545	0.0283019	0	0	0	0	0.00271003	0	0	0	0.0764665
SPTBN4	0	0	0	0.0454545	0.0283019	0	0	0	0	0.00271003	0	0	0	0.0764665
STAB1	0	0	0	0.0454545	0.0283019	0	0	0	0	0.00271003	0	0	0	0.0764665
MYOF	0	0	0	0	0	0.037037	0.00769231	0	0.0263158	0.00542005	0	0	0	0.0764652
UGGT1	0	0	0	0	0.0188679	0	0	0	0.0263158	0.00271003	0	0.0285714	0	0.0764652
C15orf2	0	0	0	0	0.0283019	0.037037	0	0	0	0.0108401	0	0	0	0.076179
PLCB1	0	0	0	0	0.0283019	0.037037	0	0	0	0.0108401	0	0	0	0.076179
SLC26A3	0	0	0	0	0.0283019	0.037037	0	0	0	0.0108401	0	0	0	0.076179
SLITRK3	0	0	0	0	0.0471698	0	0.0153846	0	0	0.0135501	0	0	0	0.0761046
ABCA2	0	0	0	0	0.00943396	0	0	0.0666667	0	0	0	0	0	0.0761006
ADAMTS10	0	0	0	0	0.00943396	0	0	0.0666667	0	0	0	0	0	0.0761006
AKAP5	0	0	0	0	0.00943396	0	0	0.0666667	0	0	0	0	0	0.0761006
AKAP7	0	0	0	0	0.00943396	0	0	0.0666667	0	0	0	0	0	0.0761006
ALS2	0	0	0	0	0.00943396	0	0	0.0666667	0	0	0	0	0	0.0761006
ARHGAP17	0	0	0	0	0.00943396	0	0	0.0666667	0	0	0	0	0	0.0761006
BEND6	0	0	0	0	0.00943396	0	0	0.0666667	0	0	0	0	0	0.0761006
BTBD16	0	0	0	0	0.00943396	0	0	0.0666667	0	0	0	0	0	0.0761006
BTBD17	0	0	0	0	0.00943396	0	0	0.0666667	0	0	0	0	0	0.0761006
C15orf43	0	0	0	0	0.00943396	0	0	0.0666667	0	0	0	0	0	0.0761006
CDK20	0	0	0	0	0.00943396	0	0	0.0666667	0	0	0	0	0	0.0761006
CHST4	0	0	0	0	0.00943396	0	0	0.0666667	0	0	0	0	0	0.0761006
DIRAS3	0	0	0	0	0.00943396	0	0	0.0666667	0	0	0	0	0	0.0761006
DPEP2	0	0	0	0	0.00943396	0	0	0.0666667	0	0	0	0	0	0.0761006
DYRK4	0	0	0	0	0.00943396	0	0	0.0666667	0	0	0	0	0	0.0761006
FAM170A	0	0	0	0	0.00943396	0	0	0.0666667	0	0	0	0	0	0.0761006
FAM71F1	0	0	0	0	0.00943396	0	0	0.0666667	0	0	0	0	0	0.0761006
FDX1L	0	0	0	0	0.00943396	0	0	0.0666667	0	0	0	0	0	0.0761006
FILIP1	0	0	0	0	0.00943396	0	0	0.0666667	0	0	0	0	0	0.0761006
FMO4	0	0	0	0	0.00943396	0	0	0.0666667	0	0	0	0	0	0.0761006
FRMD7	0	0	0	0	0.00943396	0	0	0.0666667	0	0	0	0	0	0.0761006
GFPT2	0	0	0	0	0.00943396	0	0	0.0666667	0	0	0	0	0	0.0761006
GNA15	0	0	0	0	0.00943396	0	0	0.0666667	0	0	0	0	0	0.0761006
GNB4	0	0	0	0	0.00943396	0	0	0.0666667	0	0	0	0	0	0.0761006
GPR124	0	0	0	0	0.00943396	0	0	0.0666667	0	0	0	0	0	0.0761006
GPR39	0	0	0	0	0.00943396	0	0	0.0666667	0	0	0	0	0	0.0761006
GPX7	0	0	0	0	0.00943396	0	0	0.0666667	0	0	0	0	0	0.0761006
HEATR4	0	0	0	0	0.00943396	0	0	0.0666667	0	0	0	0	0	0.0761006
IL36RN	0	0	0	0	0.00943396	0	0	0.0666667	0	0	0	0	0	0.0761006
KIAA0895	0	0	0	0	0.00943396	0	0	0.0666667	0	0	0	0	0	0.0761006
LHX3	0	0	0	0	0.00943396	0	0	0.0666667	0	0	0	0	0	0.0761006
LRRC32	0	0	0	0	0.00943396	0	0	0.0666667	0	0	0	0	0	0.0761006
LRRC34	0	0	0	0	0.00943396	0	0	0.0666667	0	0	0	0	0	0.0761006
MS4A14	0	0	0	0	0.00943396	0	0	0.0666667	0	0	0	0	0	0.0761006
NAP1L5	0	0	0	0	0.00943396	0	0	0.0666667	0	0	0	0	0	0.0761006
NRG4	0	0	0	0	0.00943396	0	0	0.0666667	0	0	0	0	0	0.0761006
OR10AG1	0	0	0	0	0.00943396	0	0	0.0666667	0	0	0	0	0	0.0761006
OR1J1	0	0	0	0	0.00943396	0	0	0.0666667	0	0	0	0	0	0.0761006
OR4D11	0	0	0	0	0.00943396	0	0	0.0666667	0	0	0	0	0	0.0761006
OR8D4	0	0	0	0	0.00943396	0	0	0.0666667	0	0	0	0	0	0.0761006
OR8H1	0	0	0	0	0.00943396	0	0	0.0666667	0	0	0	0	0	0.0761006
PBX3	0	0	0	0	0.00943396	0	0	0.0666667	0	0	0	0	0	0.0761006
PCDHA6	0	0	0	0	0.00943396	0	0	0.0666667	0	0	0	0	0	0.0761006
PCK1	0	0	0	0	0.00943396	0	0	0.0666667	0	0	0	0	0	0.0761006
PLG	0	0	0	0	0.00943396	0	0	0.0666667	0	0	0	0	0	0.0761006
RBM26	0	0	0	0	0.00943396	0	0	0.0666667	0	0	0	0	0	0.0761006
RNF24	0	0	0	0	0.00943396	0	0	0.0666667	0	0	0	0	0	0.0761006
RPS19	0	0	0	0	0.00943396	0	0	0.0666667	0	0	0	0	0	0.0761006
SBNO2	0	0	0	0	0.00943396	0	0	0.0666667	0	0	0	0	0	0.0761006
SLC41A3	0	0	0	0	0.00943396	0	0	0.0666667	0	0	0	0	0	0.0761006
SMG5	0	0	0	0	0.00943396	0	0	0.0666667	0	0	0	0	0	0.0761006
SMYD2	0	0	0	0	0.00943396	0	0	0.0666667	0	0	0	0	0	0.0761006
STXBP5	0	0	0	0	0.00943396	0	0	0.0666667	0	0	0	0	0	0.0761006
SUN3	0	0	0	0	0.00943396	0	0	0.0666667	0	0	0	0	0	0.0761006
SYCP1	0	0	0	0	0.00943396	0	0	0.0666667	0	0	0	0	0	0.0761006
TBCEL	0	0	0	0	0.00943396	0	0	0.0666667	0	0	0	0	0	0.0761006
THAP10	0	0	0	0	0.00943396	0	0	0.0666667	0	0	0	0	0	0.0761006
TMC6	0	0	0	0	0.00943396	0	0	0.0666667	0	0	0	0	0	0.0761006
TMPRSS11A	0	0	0	0	0.00943396	0	0	0.0666667	0	0	0	0	0	0.0761006
TPM3	0	0	0	0	0.00943396	0	0	0.0666667	0	0	0	0	0	0.0761006
TRIM60	0	0	0	0	0.00943396	0	0	0.0666667	0	0	0	0	0	0.0761006
TRIM61	0	0	0	0	0.00943396	0	0	0.0666667	0	0	0	0	0	0.0761006
TRIM62	0	0	0	0	0.00943396	0	0	0.0666667	0	0	0	0	0	0.0761006
TRIM9	0	0	0	0	0.00943396	0	0	0.0666667	0	0	0	0	0	0.0761006
TRPC5	0	0	0	0	0.00943396	0	0	0.0666667	0	0	0	0	0	0.0761006
UBQLNL	0	0	0	0	0.00943396	0	0	0.0666667	0	0	0	0	0	0.0761006
UGT2B4	0	0	0	0	0.00943396	0	0	0.0666667	0	0	0	0	0	0.0761006
VPS36	0	0	0	0	0.00943396	0	0	0.0666667	0	0	0	0	0	0.0761006
WDR69	0	0	0	0	0.00943396	0	0	0.0666667	0	0	0	0	0	0.0761006
ZDHHC13	0	0	0	0	0.00943396	0	0	0.0666667	0	0	0	0	0	0.0761006
ZNF205	0	0	0	0	0.00943396	0	0	0.0666667	0	0	0	0	0	0.0761006
ZNF213	0	0	0	0	0.00943396	0	0	0.0666667	0	0	0	0	0	0.0761006
ZNF214	0	0	0	0	0.00943396	0	0	0.0666667	0	0	0	0	0	0.0761006
ZNF229	0	0	0	0	0.00943396	0	0	0.0666667	0	0	0	0	0	0.0761006
ZNF259	0	0	0	0	0.00943396	0	0	0.0666667	0	0	0	0	0	0.0761006
ZNF594	0	0	0	0	0.00943396	0	0	0.0666667	0	0	0	0	0	0.0761006
CCDC39	0	0	0	0	0	0	0	0	0	0.0135501	0	0	0.0625	0.0760501
COL16A1	0	0	0	0	0	0	0	0	0	0.0135501	0	0	0.0625	0.0760501
EPHA8	0.00571429	0	0	0	0	0	0.00769231	0	0	0	0	0	0.0625	0.0759066
PPFIA2	0	0	0	0	0.0283019	0.037037	0.00769231	0	0	0.00271003	0	0	0	0.0757413
TTC3	0.00571429	0	0	0	0.00943396	0.037037	0.0153846	0	0	0.00813008	0	0	0	0.0757
KCNT2	0	0	0	0	0.00943396	0.037037	0	0	0.0263158	0.00271003	0	0	0	0.0754968
RANBP17	0	0	0	0	0.00943396	0.037037	0	0	0.0263158	0.00271003	0	0	0	0.0754968
SEL1L3	0	0	0	0	0.00943396	0.037037	0	0	0.0263158	0.00271003	0	0	0	0.0754968
ZNF749	0	0	0	0	0.00943396	0.037037	0	0	0.0263158	0.00271003	0	0	0	0.0754968
COL14A1	0	0	0	0.0454545	0.0188679	0	0	0	0	0.0108401	0	0	0	0.0751626
KIAA2022	0	0	0	0.0454545	0.0188679	0	0	0	0	0.0108401	0	0	0	0.0751626
PLXNB2	0	0	0	0.0454545	0.0188679	0	0	0	0	0.0108401	0	0	0	0.0751626
SAMD9	0	0	0	0.0454545	0.0188679	0	0	0	0	0.0108401	0	0	0	0.0751626
SPAG9	0.00571429	0	0	0	0	0.037037	0.0153846	0	0	0.00271003	0.0142857	0	0	0.0751317
MAP3K12	0.00571429	0	0	0	0	0	0	0.0666667	0	0.00271003	0	0	0	0.075091
PARP2	0.00571429	0	0	0	0	0	0	0.0666667	0	0.00271003	0	0	0	0.075091
CDK12	0.0114286	0	0	0	0.0188679	0	0.0230769	0	0	0.0216802	0	0	0	0.0750536
REV1	0	0	0	0	0.00943396	0.037037	0	0	0	0	0.0285714	0	0	0.0750424
PIK3C2A	0	0	0	0	0	0.037037	0.0153846	0	0	0.00813008	0.0142857	0	0	0.0748374
ANKRD27	0	0	0	0	0	0	0	0.0666667	0	0.00813008	0	0	0	0.0747967
C14orf43	0	0	0	0	0	0	0	0.0666667	0	0.00813008	0	0	0	0.0747967
CYP2A13	0	0	0	0	0	0	0	0.0666667	0	0.00813008	0	0	0	0.0747967
FMO5	0	0	0	0	0	0	0	0.0666667	0	0.00813008	0	0	0	0.0747967
GRIN3A	0	0	0	0	0	0	0	0.0666667	0	0.00813008	0	0	0	0.0747967
HERC5	0	0	0	0	0	0	0	0.0666667	0	0.00813008	0	0	0	0.0747967
HK3	0	0	0	0	0	0	0	0.0666667	0	0.00813008	0	0	0	0.0747967
LOXL4	0	0	0	0	0	0	0	0.0666667	0	0.00813008	0	0	0	0.0747967
NXPH2	0	0	0	0	0	0	0	0.0666667	0	0.00813008	0	0	0	0.0747967
PCDHA9	0	0	0	0	0	0	0	0.0666667	0	0.00813008	0	0	0	0.0747967
PRC1	0	0	0	0	0	0	0	0.0666667	0	0.00813008	0	0	0	0.0747967
RNF20	0	0	0	0	0	0	0	0.0666667	0	0.00813008	0	0	0	0.0747967
RSPH10B	0	0	0	0	0	0	0	0.0666667	0	0.00813008	0	0	0	0.0747967
TBX4	0	0	0	0	0	0	0	0.0666667	0	0.00813008	0	0	0	0.0747967
TCP11	0	0	0	0	0	0	0	0.0666667	0	0.00813008	0	0	0	0.0747967
NTNG2	0	0	0.00540541	0	0	0	0	0.0666667	0	0.00271003	0	0	0	0.0747821
C19orf26	0	0	0	0	0.0377358	0.037037	0	0	0	0	0	0	0	0.0747729
NFE2L2	0	0	0	0	0.0377358	0.037037	0	0	0	0	0	0	0	0.0747729
ACTRT2	0	0	0	0	0.00943396	0	0	0	0	0.00271003	0	0	0.0625	0.074644
CCDC37	0	0	0	0	0.00943396	0	0	0	0	0.00271003	0	0	0.0625	0.074644
CCDC40	0	0	0	0	0.00943396	0	0	0	0	0.00271003	0	0	0.0625	0.074644
CHD7	0	0	0	0	0.00943396	0	0	0	0	0.00271003	0	0	0.0625	0.074644
CNKSR1	0	0	0	0	0.00943396	0	0	0	0	0.00271003	0	0	0.0625	0.074644
FOXJ3	0	0	0	0	0.00943396	0	0	0	0	0.00271003	0	0	0.0625	0.074644
KIAA1751	0	0	0	0	0.00943396	0	0	0	0	0.00271003	0	0	0.0625	0.074644
KLHL26	0	0	0	0	0.00943396	0	0	0	0	0.00271003	0	0	0.0625	0.074644
PRAMEF10	0	0	0	0	0.00943396	0	0	0	0	0.00271003	0	0	0.0625	0.074644
SLC30A5	0	0	0	0	0.00943396	0	0	0	0	0.00271003	0	0	0.0625	0.074644
TMEM57	0	0	0	0	0.00943396	0	0	0	0	0.00271003	0	0	0.0625	0.074644
ZMYM3	0	0	0	0	0.00943396	0	0	0	0	0.00271003	0	0	0.0625	0.074644
SLITRK1	0	0	0	0.0454545	0.00943396	0	0	0	0	0.00542005	0.0142857	0	0	0.0745943
COG5	0	0	0	0.0454545	0	0	0	0	0.0263158	0.00271003	0	0	0	0.0744804
DRD3	0	0	0	0.0454545	0	0	0	0	0.0263158	0.00271003	0	0	0	0.0744804
HCFC2	0	0	0	0.0454545	0	0	0	0	0.0263158	0.00271003	0	0	0	0.0744804
MRC2	0	0	0	0.0454545	0	0	0	0	0.0263158	0.00271003	0	0	0	0.0744804
MRVI1	0	0	0	0.0454545	0	0	0	0	0.0263158	0.00271003	0	0	0	0.0744804
OR8K3	0	0	0	0.0454545	0	0	0	0	0.0263158	0.00271003	0	0	0	0.0744804
SERPINE2	0	0	0	0.0454545	0	0	0	0	0.0263158	0.00271003	0	0	0	0.0744804
TRIP11	0	0	0	0	0.0188679	0.037037	0.00769231	0	0	0.0108401	0	0	0	0.0744374
XYLT1	0	0	0	0	0.0188679	0.037037	0.00769231	0	0	0.0108401	0	0	0	0.0744374
ARAF	0	0	0	0	0	0	0.00769231	0.0666667	0	0	0	0	0	0.074359
CYP3A43	0	0	0	0	0	0	0.00769231	0.0666667	0	0	0	0	0	0.074359
GTPBP4	0	0	0	0	0	0	0.00769231	0.0666667	0	0	0	0	0	0.074359
HLA-DOB	0	0	0	0	0	0	0.00769231	0.0666667	0	0	0	0	0	0.074359
PAX8	0	0	0	0	0	0	0.00769231	0.0666667	0	0	0	0	0	0.074359
PDZD3	0	0	0	0	0	0	0.00769231	0.0666667	0	0	0	0	0	0.074359
WNT10A	0	0	0	0	0	0	0.00769231	0.0666667	0	0	0	0	0	0.074359
SOX5	0	0	0	0	0.00943396	0.037037	0	0	0	0.0135501	0.0142857	0	0	0.0743068
NRG1	0	0	0	0	0	0.037037	0	0	0.0263158	0.0108401	0	0	0	0.0741929
PRSS3	0	0	0	0	0	0	0	0	0	0.00271003	0.0714286	0	0	0.0741386
APOE	0	0	0	0	0	0.0740741	0	0	0	0	0	0	0	0.0740741
ARFGAP3	0	0	0	0	0	0.0740741	0	0	0	0	0	0	0	0.0740741
BEST1	0	0	0	0	0	0.0740741	0	0	0	0	0	0	0	0.0740741
C14orf176	0	0	0	0	0	0.0740741	0	0	0	0	0	0	0	0.0740741
C9orf69	0	0	0	0	0	0.0740741	0	0	0	0	0	0	0	0.0740741
EFNA5	0	0	0	0	0	0.0740741	0	0	0	0	0	0	0	0.0740741
ELP2	0	0	0	0	0	0.0740741	0	0	0	0	0	0	0	0.0740741
FADS1	0	0	0	0	0	0.0740741	0	0	0	0	0	0	0	0.0740741
FREM3	0	0	0	0	0	0.0740741	0	0	0	0	0	0	0	0.0740741
FRG1	0	0	0	0	0	0.0740741	0	0	0	0	0	0	0	0.0740741
FUT11	0	0	0	0	0	0.0740741	0	0	0	0	0	0	0	0.0740741
FZD8	0	0	0	0	0	0.0740741	0	0	0	0	0	0	0	0.0740741
KIAA1107	0	0	0	0	0	0.0740741	0	0	0	0	0	0	0	0.0740741
MARCH6	0	0	0	0	0	0.0740741	0	0	0	0	0	0	0	0.0740741
MMACHC	0	0	0	0	0	0.0740741	0	0	0	0	0	0	0	0.0740741
NCS1	0	0	0	0	0	0.0740741	0	0	0	0	0	0	0	0.0740741
SOX10	0	0	0	0	0	0.0740741	0	0	0	0	0	0	0	0.0740741
TNFRSF1B	0	0	0	0	0	0.0740741	0	0	0	0	0	0	0	0.0740741
TYW5	0	0	0	0	0	0.0740741	0	0	0	0	0	0	0	0.0740741
XPO5	0	0	0	0	0	0.0740741	0	0	0	0	0	0	0	0.0740741
ZNF740	0	0	0	0	0	0.0740741	0	0	0	0	0	0	0	0.0740741
ZNF880	0	0	0	0	0	0.0740741	0	0	0	0	0	0	0	0.0740741
GRM5	0.00571429	0	0	0	0.0188679	0	0.0153846	0	0	0.00542005	0	0.0285714	0	0.0739583
RP1L1	0	0	0	0.0454545	0.00943396	0	0	0	0	0.0189702	0	0	0	0.0738587
GBF1	0	0	0	0.0454545	0.0283019	0	0	0	0	0	0	0	0	0.0737564
KIF1A	0	0	0	0	0	0.037037	0.00769231	0	0.0263158	0.00271003	0	0	0	0.0737552
MAP2K3	0	0	0	0	0	0.037037	0.00769231	0	0.0263158	0.00271003	0	0	0	0.0737552
MAP4K4	0	0	0	0	0.0188679	0	0	0	0.0263158	0	0	0.0285714	0	0.0737551
DOCK6	0	0	0	0	0	0.037037	0	0	0	0.00813008	0	0.0285714	0	0.0737385
CDKN2A	0	0	0	0	0.0660377	0	0.00769231	0	0	0	0	0	0	0.07373
PADI6	0.00571429	0	0	0	0	0	0	0	0	0.00542005	0	0	0.0625	0.0736343
SETBP1	0	0	0	0	0.0471698	0	0	0	0.0263158	0	0	0	0	0.0734856
BBS9	0	0	0	0	0.0283019	0.037037	0	0	0	0.00813008	0	0	0	0.073469
DUSP27	0	0	0	0	0.0283019	0.037037	0	0	0	0.00813008	0	0	0	0.073469
EPS8	0	0	0	0	0.0283019	0.037037	0	0	0	0.00813008	0	0	0	0.073469
ITGA8	0	0	0	0	0.0283019	0.037037	0	0	0	0.00813008	0	0	0	0.073469
SRCAP	0	0	0	0	0.0283019	0.037037	0	0	0	0.00813008	0	0	0	0.073469
TNS1	0	0	0	0	0.0283019	0.037037	0	0	0	0.00813008	0	0	0	0.073469
ADCY1	0	0	0	0.0454545	0.00943396	0	0.00769231	0	0	0.0108401	0	0	0	0.0734209
ZMYM6	0	0	0.00540541	0	0	0	0	0	0	0.00542005	0	0	0.0625	0.0733255
LRRC8E	0	0	0	0	0.0283019	0.037037	0.00769231	0	0	0	0	0	0	0.0730312
CUX2	0	0	0	0	0.00943396	0	0	0	0.0526316	0.0108401	0	0	0	0.0729056
TAF15	0	0	0	0	0	0	0.00769231	0	0	0.00271003	0	0	0.0625	0.0729023
ATP4B	0	0	0	0	0.00943396	0.037037	0	0	0.0263158	0	0	0	0	0.0727868
C10orf118	0	0	0	0	0.00943396	0.037037	0	0	0.0263158	0	0	0	0	0.0727868
CA3	0	0	0	0	0.00943396	0.037037	0	0	0.0263158	0	0	0	0	0.0727868
CD109	0	0	0	0	0.00943396	0.037037	0	0	0.0263158	0	0	0	0	0.0727868
CPEB4	0	0	0	0	0.00943396	0.037037	0	0	0.0263158	0	0	0	0	0.0727868
CPSF3	0	0	0	0	0.00943396	0.037037	0	0	0.0263158	0	0	0	0	0.0727868
FLRT2	0	0	0	0	0.00943396	0.037037	0	0	0.0263158	0	0	0	0	0.0727868
LINGO4	0	0	0	0	0.00943396	0.037037	0	0	0.0263158	0	0	0	0	0.0727868
MEGF9	0	0	0	0	0.00943396	0.037037	0	0	0.0263158	0	0	0	0	0.0727868
RBM39	0	0	0	0	0.00943396	0.037037	0	0	0.0263158	0	0	0	0	0.0727868
SWT1	0	0	0	0	0.00943396	0.037037	0	0	0.0263158	0	0	0	0	0.0727868
PRPF8	0	0	0	0	0.0283019	0	0.0153846	0	0.0263158	0.00271003	0	0	0	0.0727123
CGNL1	0	0	0	0.0454545	0.0188679	0	0	0	0	0.00813008	0	0	0	0.0724526
CPS1	0	0	0	0.0454545	0.0188679	0	0	0	0	0.00813008	0	0	0	0.0724526
DEPDC5	0	0	0	0.0454545	0.0188679	0	0	0	0	0.00813008	0	0	0	0.0724526
GREB1	0	0	0	0.0454545	0.0188679	0	0	0	0	0.00813008	0	0	0	0.0724526
SMARCA4	0	0	0	0.0454545	0.0188679	0	0	0	0	0.00813008	0	0	0	0.0724526
C1orf106	0.00571429	0	0	0	0	0	0	0.0666667	0	0	0	0	0	0.072381
C1orf107	0.00571429	0	0	0	0	0	0	0.0666667	0	0	0	0	0	0.072381
C1orf108	0.00571429	0	0	0	0	0	0	0.0666667	0	0	0	0	0	0.072381
C1orf89	0.00571429	0	0	0	0	0	0	0.0666667	0	0	0	0	0	0.072381
C1orf90	0.00571429	0	0	0	0	0	0	0.0666667	0	0	0	0	0	0.072381
C1orf91	0.00571429	0	0	0	0	0	0	0.0666667	0	0	0	0	0	0.072381
C1orf92	0.00571429	0	0	0	0	0	0	0.0666667	0	0	0	0	0	0.072381
IL1R2	0.00571429	0	0	0	0	0	0	0.0666667	0	0	0	0	0	0.072381
MAP3K16	0.00571429	0	0	0	0	0	0	0.0666667	0	0	0	0	0	0.072381
ZNF462	0	0	0	0	0.0377358	0	0	0	0.0263158	0.00813008	0	0	0	0.0721817
DYNC1H1	0	0	0	0	0.0188679	0.037037	0	0	0	0.0162602	0	0	0	0.0721651
ALB	0	0	0	0	0	0	0	0.0666667	0	0.00542005	0	0	0	0.0720867
ANKRD29	0	0	0	0	0	0	0	0.0666667	0	0.00542005	0	0	0	0.0720867
ANKRD32	0	0	0	0	0	0	0	0.0666667	0	0.00542005	0	0	0	0.0720867
BANK1	0	0	0	0	0	0	0	0.0666667	0	0.00542005	0	0	0	0.0720867
BCAS3	0	0	0	0	0	0	0	0.0666667	0	0.00542005	0	0	0	0.0720867
C6orf222	0	0	0	0	0	0	0	0.0666667	0	0.00542005	0	0	0	0.0720867
CCDC88A	0	0	0	0	0	0	0	0.0666667	0	0.00542005	0	0	0	0.0720867
CDH13	0	0	0	0	0	0	0	0.0666667	0	0.00542005	0	0	0	0.0720867
CDH4	0	0	0	0	0	0	0	0.0666667	0	0.00542005	0	0	0	0.0720867
CHST2	0	0	0	0	0	0	0	0.0666667	0	0.00542005	0	0	0	0.0720867
CLIP3	0	0	0	0	0	0	0	0.0666667	0	0.00542005	0	0	0	0.0720867
CPA6	0	0	0	0	0	0	0	0.0666667	0	0.00542005	0	0	0	0.0720867
DCST2	0	0	0	0	0	0	0	0.0666667	0	0.00542005	0	0	0	0.0720867
DUOX2	0	0	0	0	0	0	0	0.0666667	0	0.00542005	0	0	0	0.0720867
GPR133	0	0	0	0	0	0	0	0.0666667	0	0.00542005	0	0	0	0.0720867
GZMA	0	0	0	0	0	0	0	0.0666667	0	0.00542005	0	0	0	0.0720867
HSPA1L	0	0	0	0	0	0	0	0.0666667	0	0.00542005	0	0	0	0.0720867
IL18RAP	0	0	0	0	0	0	0	0.0666667	0	0.00542005	0	0	0	0.0720867
KIF17	0	0	0	0	0	0	0	0.0666667	0	0.00542005	0	0	0	0.0720867
KIF5A	0	0	0	0	0	0	0	0.0666667	0	0.00542005	0	0	0	0.0720867
KLHL14	0	0	0	0	0	0	0	0.0666667	0	0.00542005	0	0	0	0.0720867
KRT79	0	0	0	0	0	0	0	0.0666667	0	0.00542005	0	0	0	0.0720867
MMP13	0	0	0	0	0	0	0	0.0666667	0	0.00542005	0	0	0	0.0720867
MMP27	0	0	0	0	0	0	0	0.0666667	0	0.00542005	0	0	0	0.0720867
MOCS3	0	0	0	0	0	0	0	0.0666667	0	0.00542005	0	0	0	0.0720867
MYLK4	0	0	0	0	0	0	0	0.0666667	0	0.00542005	0	0	0	0.0720867
OC90	0	0	0	0	0	0	0	0.0666667	0	0.00542005	0	0	0	0.0720867
OR13C5	0	0	0	0	0	0	0	0.0666667	0	0.00542005	0	0	0	0.0720867
OR8H3	0	0	0	0	0	0	0	0.0666667	0	0.00542005	0	0	0	0.0720867
PDIA3	0	0	0	0	0	0	0	0.0666667	0	0.00542005	0	0	0	0.0720867
PSG7	0	0	0	0	0	0	0	0.0666667	0	0.00542005	0	0	0	0.0720867
R3HDM2	0	0	0	0	0	0	0	0.0666667	0	0.00542005	0	0	0	0.0720867
RBM28	0	0	0	0	0	0	0	0.0666667	0	0.00542005	0	0	0	0.0720867
RNF43	0	0	0	0	0	0	0	0.0666667	0	0.00542005	0	0	0	0.0720867
SECISBP2	0	0	0	0	0	0	0	0.0666667	0	0.00542005	0	0	0	0.0720867
SLC16A14	0	0	0	0	0	0	0	0.0666667	0	0.00542005	0	0	0	0.0720867
SLC4A11	0	0	0	0	0	0	0	0.0666667	0	0.00542005	0	0	0	0.0720867
SLC6A14	0	0	0	0	0	0	0	0.0666667	0	0.00542005	0	0	0	0.0720867
SLFN13	0	0	0	0	0	0	0	0.0666667	0	0.00542005	0	0	0	0.0720867
STK31	0	0	0	0	0	0	0	0.0666667	0	0.00542005	0	0	0	0.0720867
TRIM13	0	0	0	0	0	0	0	0.0666667	0	0.00542005	0	0	0	0.0720867
TRPC7	0	0	0	0	0	0	0	0.0666667	0	0.00542005	0	0	0	0.0720867
ZBTB5	0	0	0	0	0	0	0	0.0666667	0	0.00542005	0	0	0	0.0720867
ZDHHC15	0	0	0	0	0	0	0	0.0666667	0	0.00542005	0	0	0	0.0720867
ZNF592	0	0	0	0	0	0	0	0.0666667	0	0.00542005	0	0	0	0.0720867
NTNG3	0	0	0.00540541	0	0	0	0	0.0666667	0	0	0	0	0	0.0720721
NTNG4	0	0	0.00540541	0	0	0	0	0.0666667	0	0	0	0	0	0.0720721
NTNG5	0	0	0.00540541	0	0	0	0	0.0666667	0	0	0	0	0	0.0720721
SLC1A10	0	0	0.00540541	0	0	0	0	0.0666667	0	0	0	0	0	0.0720721
SLC1A8	0	0	0.00540541	0	0	0	0	0.0666667	0	0	0	0	0	0.0720721
SLC1A9	0	0	0.00540541	0	0	0	0	0.0666667	0	0	0	0	0	0.0720721
KEAP1	0	0	0	0	0	0	0.0692308	0	0	0.00271003	0	0	0	0.0719408
CELA3A	0	0	0	0	0.00943396	0	0	0	0	0	0	0	0.0625	0.071934
FBXO45	0	0	0	0	0.00943396	0	0	0	0	0	0	0	0.0625	0.071934
GJA9	0	0	0	0	0.00943396	0	0	0	0	0	0	0	0.0625	0.071934
KLHL18	0	0	0	0	0.00943396	0	0	0	0	0	0	0	0.0625	0.071934
KLHL20	0	0	0	0	0.00943396	0	0	0	0	0	0	0	0.0625	0.071934
LSM10	0	0	0	0	0.00943396	0	0	0	0	0	0	0	0.0625	0.071934
RIMKLA	0	0	0	0	0.00943396	0	0	0	0	0	0	0	0.0625	0.071934
SLC30A6	0	0	0	0	0.00943396	0	0	0	0	0	0	0	0.0625	0.071934
TMEM59	0	0	0	0	0.00943396	0	0	0	0	0	0	0	0.0625	0.071934
TMEM61	0	0	0	0	0.00943396	0	0	0	0	0	0	0	0.0625	0.071934
EVI5	0.00571429	0	0	0	0	0.037037	0	0	0.0263158	0.00271003	0	0	0	0.0717771
GPR83	0	0	0	0.0454545	0	0	0	0	0.0263158	0	0	0	0	0.0717703
KLK9	0	0	0	0.0454545	0	0	0	0	0.0263158	0	0	0	0	0.0717703
MIPEP	0	0	0	0.0454545	0	0	0	0	0.0263158	0	0	0	0	0.0717703
PRSS22	0	0	0	0.0454545	0	0	0	0	0.0263158	0	0	0	0	0.0717703
TEPP	0	0	0	0.0454545	0	0	0	0	0.0263158	0	0	0	0	0.0717703
SPAG17	0	0	0	0	0.0377358	0	0	0	0	0.00542005	0	0.0285714	0	0.0717273
THRAP3	0	0	0	0.0454545	0	0	0.0153846	0	0	0.0108401	0	0	0	0.0716793
FRK	0	0	0	0	0	0.037037	0	0	0.0263158	0.00813008	0	0	0	0.0714829
SHROOM2	0	0	0	0	0	0.037037	0	0	0.0263158	0.00813008	0	0	0	0.0714829
PRDM16	0	0	0	0.0454545	0	0	0.0230769	0	0	0.00271003	0	0	0	0.0712415
SENP1	0	0	0	0	0	0.037037	0.00769231	0	0.0263158	0	0	0	0	0.0710451
DACH2	0	0	0	0	0.0283019	0.037037	0	0	0	0.00542005	0	0	0	0.070759
DLGAP1	0	0	0	0	0.0283019	0.037037	0	0	0	0.00542005	0	0	0	0.070759
DOCK10	0	0	0	0	0.0283019	0.037037	0	0	0	0.00542005	0	0	0	0.070759
PCDHGB7	0	0	0	0	0.0283019	0.037037	0	0	0	0.00542005	0	0	0	0.070759
WDR49	0	0	0	0	0.0283019	0.037037	0	0	0	0.00542005	0	0	0	0.070759
ZEB1	0	0	0	0	0.0283019	0.037037	0	0	0	0.00542005	0	0	0	0.070759
ZNF560	0	0	0	0	0.0283019	0.037037	0	0	0	0.00542005	0	0	0	0.070759
WHSC1	0	0	0	0	0	0	0.0153846	0	0.0526316	0.00271003	0	0	0	0.0707262
DLGAP3	0	0	0	0	0	0	0	0	0	0.00813008	0	0	0.0625	0.0706301
C1orf194	0	0	0.00540541	0	0	0	0	0	0	0.00271003	0	0	0.0625	0.0706154
DTX4	0	0	0	0.0454545	0.00943396	0	0.0153846	0	0	0	0	0	0	0.0702731
TSHZ2	0	0	0	0	0.00943396	0	0	0	0.0526316	0.00813008	0	0	0	0.0701956
TMEM64	0	0	0	0	0	0	0.00769231	0	0	0	0	0	0.0625	0.0701923
DENND5A	0	0	0	0	0.0188679	0.037037	0	0	0	0	0.0142857	0	0	0.0701907
PCDHB1	0	0	0	0	0.0283019	0	0.0153846	0	0.0263158	0	0	0	0	0.0700023
ERCC6	0	0	0	0	0.00943396	0.037037	0.0153846	0	0	0.00813008	0	0	0	0.0699857
ABCD2	0	0	0	0.0454545	0.0188679	0	0	0	0	0.00542005	0	0	0	0.0697425
BMPER	0	0	0	0.0454545	0.0188679	0	0	0	0	0.00542005	0	0	0	0.0697425
MARCO	0	0	0	0.0454545	0.0188679	0	0	0	0	0.00542005	0	0	0	0.0697425
NPC1L1	0	0	0	0.0454545	0.0188679	0	0	0	0	0.00542005	0	0	0	0.0697425
OR10T2	0	0	0	0.0454545	0.0188679	0	0	0	0	0.00542005	0	0	0	0.0697425
PLCXD3	0	0	0	0.0454545	0.0188679	0	0	0	0	0.00542005	0	0	0	0.0697425
PTPRK	0	0	0	0.0454545	0.0188679	0	0	0	0	0.00542005	0	0	0	0.0697425
SALL3	0	0	0	0.0454545	0.0188679	0	0	0	0	0.00542005	0	0	0	0.0697425
SCRIB	0	0	0	0.0454545	0.0188679	0	0	0	0	0.00542005	0	0	0	0.0697425
GLI3	0	0	0	0	0	0	0.0615385	0	0	0.00813008	0	0	0	0.0696685
FHDC1	0	0	0	0	0	0	0	0	0.0526316	0.00271003	0.0142857	0	0	0.0696273
ACACB	0	0	0	0	0.0188679	0.037037	0	0	0	0.0135501	0	0	0	0.0694551
HACE1	0	0	0	0	0.0188679	0.037037	0	0	0	0.0135501	0	0	0	0.0694551
ZNF479	0	0	0	0	0.0188679	0.037037	0	0	0	0.0135501	0	0	0	0.0694551
AGFG1	0	0	0	0	0	0	0	0.0666667	0	0.00271003	0	0	0	0.0693767
AIF1	0	0	0	0	0	0	0	0.0666667	0	0.00271003	0	0	0	0.0693767
AKAP3	0	0	0	0	0	0	0	0.0666667	0	0.00271003	0	0	0	0.0693767
AMHR2	0	0	0	0	0	0	0	0.0666667	0	0.00271003	0	0	0	0.0693767
AMPH	0	0	0	0	0	0	0	0.0666667	0	0.00271003	0	0	0	0.0693767
ANKRD55	0	0	0	0	0	0	0	0.0666667	0	0.00271003	0	0	0	0.0693767
ARGFX	0	0	0	0	0	0	0	0.0666667	0	0.00271003	0	0	0	0.0693767
ARHGAP19	0	0	0	0	0	0	0	0.0666667	0	0.00271003	0	0	0	0.0693767
ATAD3B	0	0	0	0	0	0	0	0.0666667	0	0.00271003	0	0	0	0.0693767
ATL2	0	0	0	0	0	0	0	0.0666667	0	0.00271003	0	0	0	0.0693767
BTN2A1	0	0	0	0	0	0	0	0.0666667	0	0.00271003	0	0	0	0.0693767
C10orf68	0	0	0	0	0	0	0	0.0666667	0	0.00271003	0	0	0	0.0693767
C10orf91	0	0	0	0	0	0	0	0.0666667	0	0.00271003	0	0	0	0.0693767
C11orf70	0	0	0	0	0	0	0	0.0666667	0	0.00271003	0	0	0	0.0693767
C22orf42	0	0	0	0	0	0	0	0.0666667	0	0.00271003	0	0	0	0.0693767
C2orf53	0	0	0	0	0	0	0	0.0666667	0	0.00271003	0	0	0	0.0693767
C3orf26	0	0	0	0	0	0	0	0.0666667	0	0.00271003	0	0	0	0.0693767
CACNB2	0	0	0	0	0	0	0	0.0666667	0	0.00271003	0	0	0	0.0693767
CARD14	0	0	0	0	0	0	0	0.0666667	0	0.00271003	0	0	0	0.0693767
CARD6	0	0	0	0	0	0	0	0.0666667	0	0.00271003	0	0	0	0.0693767
CASZ1	0	0	0	0	0	0	0	0.0666667	0	0.00271003	0	0	0	0.0693767
CYB5D2	0	0	0	0	0	0	0	0.0666667	0	0.00271003	0	0	0	0.0693767
DMRT2	0	0	0	0	0	0	0	0.0666667	0	0.00271003	0	0	0	0.0693767
EDIL3	0	0	0	0	0	0	0	0.0666667	0	0.00271003	0	0	0	0.0693767
ELMO2	0	0	0	0	0	0	0	0.0666667	0	0.00271003	0	0	0	0.0693767
EPHB2	0	0	0	0	0	0	0	0.0666667	0	0.00271003	0	0	0	0.0693767
ERMN	0	0	0	0	0	0	0	0.0666667	0	0.00271003	0	0	0	0.0693767
F2RL2	0	0	0	0	0	0	0	0.0666667	0	0.00271003	0	0	0	0.0693767
FERMT1	0	0	0	0	0	0	0	0.0666667	0	0.00271003	0	0	0	0.0693767
FERMT3	0	0	0	0	0	0	0	0.0666667	0	0.00271003	0	0	0	0.0693767
FOLH1B	0	0	0	0	0	0	0	0.0666667	0	0.00271003	0	0	0	0.0693767
GPR35	0	0	0	0	0	0	0	0.0666667	0	0.00271003	0	0	0	0.0693767
HTT	0	0	0	0	0	0	0	0.0666667	0	0.00271003	0	0	0	0.0693767
IL13	0	0	0	0	0	0	0	0.0666667	0	0.00271003	0	0	0	0.0693767
IL37	0	0	0	0	0	0	0	0.0666667	0	0.00271003	0	0	0	0.0693767
IMMT	0	0	0	0	0	0	0	0.0666667	0	0.00271003	0	0	0	0.0693767
ITLN2	0	0	0	0	0	0	0	0.0666667	0	0.00271003	0	0	0	0.0693767
KCNH2	0	0	0	0	0	0	0	0.0666667	0	0.00271003	0	0	0	0.0693767
KCNJ10	0	0	0	0	0	0	0	0.0666667	0	0.00271003	0	0	0	0.0693767
KCNJ6	0	0	0	0	0	0	0	0.0666667	0	0.00271003	0	0	0	0.0693767
KCNJ9	0	0	0	0	0	0	0	0.0666667	0	0.00271003	0	0	0	0.0693767
KCTD20	0	0	0	0	0	0	0	0.0666667	0	0.00271003	0	0	0	0.0693767
KLHL15	0	0	0	0	0	0	0	0.0666667	0	0.00271003	0	0	0	0.0693767
KRT24	0	0	0	0	0	0	0	0.0666667	0	0.00271003	0	0	0	0.0693767
LARGE	0	0	0	0	0	0	0	0.0666667	0	0.00271003	0	0	0	0.0693767
LGR6	0	0	0	0	0	0	0	0.0666667	0	0.00271003	0	0	0	0.0693767
LMOD1	0	0	0	0	0	0	0	0.0666667	0	0.00271003	0	0	0	0.0693767
LRIG1	0	0	0	0	0	0	0	0.0666667	0	0.00271003	0	0	0	0.0693767
LRIG2	0	0	0	0	0	0	0	0.0666667	0	0.00271003	0	0	0	0.0693767
LRRC33	0	0	0	0	0	0	0	0.0666667	0	0.00271003	0	0	0	0.0693767
MAPK6	0	0	0	0	0	0	0	0.0666667	0	0.00271003	0	0	0	0.0693767
MARK1	0	0	0	0	0	0	0	0.0666667	0	0.00271003	0	0	0	0.0693767
MICALCL	0	0	0	0	0	0	0	0.0666667	0	0.00271003	0	0	0	0.0693767
MMP15	0	0	0	0	0	0	0	0.0666667	0	0.00271003	0	0	0	0.0693767
NAT2	0	0	0	0	0	0	0	0.0666667	0	0.00271003	0	0	0	0.0693767
NOSIP	0	0	0	0	0	0	0	0.0666667	0	0.00271003	0	0	0	0.0693767
OR10A5	0	0	0	0	0	0	0	0.0666667	0	0.00271003	0	0	0	0.0693767
OR10A6	0	0	0	0	0	0	0	0.0666667	0	0.00271003	0	0	0	0.0693767
OR2T12	0	0	0	0	0	0	0	0.0666667	0	0.00271003	0	0	0	0.0693767
P2RX1	0	0	0	0	0	0	0	0.0666667	0	0.00271003	0	0	0	0.0693767
PBX4	0	0	0	0	0	0	0	0.0666667	0	0.00271003	0	0	0	0.0693767
PCDH19	0	0	0	0	0	0	0	0.0666667	0	0.00271003	0	0	0	0.0693767
PCK2	0	0	0	0	0	0	0	0.0666667	0	0.00271003	0	0	0	0.0693767
PDE1A	0	0	0	0	0	0	0	0.0666667	0	0.00271003	0	0	0	0.0693767
PLAC1L	0	0	0	0	0	0	0	0.0666667	0	0.00271003	0	0	0	0.0693767
RAPGEF5	0	0	0	0	0	0	0	0.0666667	0	0.00271003	0	0	0	0.0693767
RARS	0	0	0	0	0	0	0	0.0666667	0	0.00271003	0	0	0	0.0693767
RBM24	0	0	0	0	0	0	0	0.0666667	0	0.00271003	0	0	0	0.0693767
REEP4	0	0	0	0	0	0	0	0.0666667	0	0.00271003	0	0	0	0.0693767
REEP6	0	0	0	0	0	0	0	0.0666667	0	0.00271003	0	0	0	0.0693767
ROBO4	0	0	0	0	0	0	0	0.0666667	0	0.00271003	0	0	0	0.0693767
SAP130	0	0	0	0	0	0	0	0.0666667	0	0.00271003	0	0	0	0.0693767
SBNO1	0	0	0	0	0	0	0	0.0666667	0	0.00271003	0	0	0	0.0693767
SCN4B	0	0	0	0	0	0	0	0.0666667	0	0.00271003	0	0	0	0.0693767
SH3RF2	0	0	0	0	0	0	0	0.0666667	0	0.00271003	0	0	0	0.0693767
SLC28A1	0	0	0	0	0	0	0	0.0666667	0	0.00271003	0	0	0	0.0693767
SLC4A8	0	0	0	0	0	0	0	0.0666667	0	0.00271003	0	0	0	0.0693767
SLC9A5	0	0	0	0	0	0	0	0.0666667	0	0.00271003	0	0	0	0.0693767
SMARCAD1	0	0	0	0	0	0	0	0.0666667	0	0.00271003	0	0	0	0.0693767
SMURF1	0	0	0	0	0	0	0	0.0666667	0	0.00271003	0	0	0	0.0693767
SNCAIP	0	0	0	0	0	0	0	0.0666667	0	0.00271003	0	0	0	0.0693767
SNRK	0	0	0	0	0	0	0	0.0666667	0	0.00271003	0	0	0	0.0693767
SPATA13	0	0	0	0	0	0	0	0.0666667	0	0.00271003	0	0	0	0.0693767
SSSCA1	0	0	0	0	0	0	0	0.0666667	0	0.00271003	0	0	0	0.0693767
SUN2	0	0	0	0	0	0	0	0.0666667	0	0.00271003	0	0	0	0.0693767
SYT14	0	0	0	0	0	0	0	0.0666667	0	0.00271003	0	0	0	0.0693767
SYT2	0	0	0	0	0	0	0	0.0666667	0	0.00271003	0	0	0	0.0693767
TAC3	0	0	0	0	0	0	0	0.0666667	0	0.00271003	0	0	0	0.0693767
TAOK3	0	0	0	0	0	0	0	0.0666667	0	0.00271003	0	0	0	0.0693767
TMC7	0	0	0	0	0	0	0	0.0666667	0	0.00271003	0	0	0	0.0693767
TMC8	0	0	0	0	0	0	0	0.0666667	0	0.00271003	0	0	0	0.0693767
TMEM156	0	0	0	0	0	0	0	0.0666667	0	0.00271003	0	0	0	0.0693767
UGT2B10	0	0	0	0	0	0	0	0.0666667	0	0.00271003	0	0	0	0.0693767
VPS39	0	0	0	0	0	0	0	0.0666667	0	0.00271003	0	0	0	0.0693767
XRN2	0	0	0	0	0	0	0	0.0666667	0	0.00271003	0	0	0	0.0693767
ZDHHC12	0	0	0	0	0	0	0	0.0666667	0	0.00271003	0	0	0	0.0693767
ZNF300	0	0	0	0	0	0	0	0.0666667	0	0.00271003	0	0	0	0.0693767
ZNF304	0	0	0	0	0	0	0	0.0666667	0	0.00271003	0	0	0	0.0693767
ZNF33A	0	0	0	0	0	0	0	0.0666667	0	0.00271003	0	0	0	0.0693767
ZNF595	0	0	0	0	0	0	0	0.0666667	0	0.00271003	0	0	0	0.0693767
ZNF597	0	0	0	0	0	0	0	0.0666667	0	0.00271003	0	0	0	0.0693767
ARHGEF12	0.0114286	0	0	0	0	0.037037	0.0153846	0	0	0.00542005	0	0	0	0.0692703
MKRN3	0	0	0	0	0.00943396	0	0.0307692	0	0.0263158	0.00271003	0	0	0	0.069229
ITK	0	0	0	0	0.00943396	0	0.0461538	0	0	0.0135501	0	0	0	0.0691379
HECTD1	0	0	0	0	0.0188679	0.037037	0.00769231	0	0	0.00542005	0	0	0	0.0690173
TACR3	0.00571429	0	0	0	0.0188679	0	0.0153846	0	0.0263158	0.00271003	0	0	0	0.0689926
IRS1	0	0	0	0.0454545	0	0	0.0153846	0	0	0.00813008	0	0	0	0.0689692
BTRC	0	0	0	0	0	0.037037	0	0	0.0263158	0.00542005	0	0	0	0.0687729
CFTR	0	0	0	0	0	0.037037	0	0	0.0263158	0.00542005	0	0	0	0.0687729
COL17A1	0	0	0	0	0	0.037037	0	0	0.0263158	0.00542005	0	0	0	0.0687729
COL21A1	0	0	0	0	0	0.037037	0	0	0.0263158	0.00542005	0	0	0	0.0687729
DOPEY2	0	0	0	0	0	0.037037	0	0	0.0263158	0.00542005	0	0	0	0.0687729
FIG4	0	0	0	0	0	0.037037	0	0	0.0263158	0.00542005	0	0	0	0.0687729
IPPK	0	0	0	0	0	0.037037	0	0	0.0263158	0.00542005	0	0	0	0.0687729
SLC5A12	0	0	0	0	0	0.037037	0	0	0.0263158	0.00542005	0	0	0	0.0687729
THSD7A	0	0	0	0	0.0660377	0	0	0	0	0.00271003	0	0	0	0.0687478
CELSR3	0	0	0	0.0454545	0.00943396	0	0	0	0	0.0135501	0	0	0	0.0684386
TACC2	0	0	0	0.0454545	0.00943396	0	0	0	0	0.0135501	0	0	0	0.0684386
TFE3	0.00571429	0	0	0.0454545	0.00943396	0	0.00769231	0	0	0	0	0	0	0.0682951
SACS	0	0	0	0	0.0377358	0	0	0	0	0.0162602	0.0142857	0	0	0.0682817
PADI12	0.00571429	0	0	0	0	0	0	0	0	0	0	0	0.0625	0.0682143
PADI9	0.00571429	0	0	0	0	0	0	0	0	0	0	0	0.0625	0.0682143
NUP210	0	0	0	0	0.0283019	0	0	0	0.0263158	0.0135501	0	0	0	0.0681678
ATRX	0	0	0	0	0.0283019	0.037037	0	0	0	0.00271003	0	0	0	0.068049
C16orf62	0	0	0	0	0.0283019	0.037037	0	0	0	0.00271003	0	0	0	0.068049
SDK1	0	0	0	0	0.0283019	0.037037	0	0	0	0.00271003	0	0	0	0.068049
ADRBK2	0	0	0	0.0454545	0.00943396	0	0.00769231	0	0	0.00542005	0	0	0	0.0680009
LTK	0	0	0	0.0454545	0.00943396	0	0.00769231	0	0	0.00542005	0	0	0	0.0680009
ACOT12	0	0	0	0	0	0	0	0	0	0.00542005	0	0	0.0625	0.0679201
ACOT9	0	0	0	0	0	0	0	0	0	0.00542005	0	0	0.0625	0.0679201
CCDC33	0	0	0	0	0	0	0	0	0	0.00542005	0	0	0.0625	0.0679201
FHL5	0	0	0	0	0	0	0	0	0	0.00542005	0	0	0.0625	0.0679201
SLC30A8	0	0	0	0	0	0	0	0	0	0.00542005	0	0	0.0625	0.0679201
C1orf187	0	0	0.00540541	0	0	0	0	0	0	0	0	0	0.0625	0.0679054
C1orf188	0	0	0.00540541	0	0	0	0	0	0	0	0	0	0.0625	0.0679054
C1orf189	0	0	0.00540541	0	0	0	0	0	0	0	0	0	0.0625	0.0679054
C1orf190	0	0	0.00540541	0	0	0	0	0	0	0	0	0	0.0625	0.0679054
C1orf191	0	0	0.00540541	0	0	0	0	0	0	0	0	0	0.0625	0.0679054
C1orf192	0	0	0.00540541	0	0	0	0	0	0	0	0	0	0.0625	0.0679054
C1orf193	0	0	0.00540541	0	0	0	0	0	0	0	0	0	0.0625	0.0679054
ZMYM10	0	0	0.00540541	0	0	0	0	0	0	0	0	0	0.0625	0.0679054
ZMYM11	0	0	0.00540541	0	0	0	0	0	0	0	0	0	0.0625	0.0679054
ZMYM5	0	0	0.00540541	0	0	0	0	0	0	0	0	0	0.0625	0.0679054
ZMYM7	0	0	0.00540541	0	0	0	0	0	0	0	0	0	0.0625	0.0679054
ZMYM8	0	0	0.00540541	0	0	0	0	0	0	0	0	0	0.0625	0.0679054
ZMYM9	0	0	0.00540541	0	0	0	0	0	0	0	0	0	0.0625	0.0679054
TXNDC3	0	0	0	0.0454545	0	0	0	0	0	0.00813008	0.0142857	0	0	0.0678703
C12orf51	0	0	0	0	0.00943396	0.037037	0.00769231	0	0	0.0135501	0	0	0	0.0677134
MYH3	0	0	0	0	0.0283019	0	0	0	0	0.0108401	0	0.0285714	0	0.0677134
CGN	0	0	0	0	0.00943396	0	0	0	0.0526316	0.00542005	0	0	0	0.0674856
PIK3R1	0.0114286	0	0	0	0.0188679	0.037037	0	0	0	0	0	0	0	0.0673335
LIG3	0	0	0	0	0.00943396	0.037037	0.0153846	0	0	0.00542005	0	0	0	0.0672757
CHD4	0	0	0	0.0454545	0	0	0	0	0	0.0216802	0	0	0	0.0671348
BNC2	0	0	0	0.0454545	0.0188679	0	0	0	0	0.00271003	0	0	0	0.0670325
CHRNA9	0	0	0	0.0454545	0.0188679	0	0	0	0	0.00271003	0	0	0	0.0670325
EIF4G2	0	0	0	0.0454545	0.0188679	0	0	0	0	0.00271003	0	0	0	0.0670325
FN1	0	0	0	0.0454545	0.0188679	0	0	0	0	0.00271003	0	0	0	0.0670325
GCM2	0	0	0	0.0454545	0.0188679	0	0	0	0	0.00271003	0	0	0	0.0670325
PIGR	0	0	0	0.0454545	0.0188679	0	0	0	0	0.00271003	0	0	0	0.0670325
PTGS2	0	0	0	0.0454545	0.0188679	0	0	0	0	0.00271003	0	0	0	0.0670325
TDRD5	0	0	0	0.0454545	0.0188679	0	0	0	0	0.00271003	0	0	0	0.0670325
TRIM47	0	0	0	0	0.00943396	0	0	0	0.0263158	0.00271003	0	0.0285714	0	0.0670312
CNTN3	0	0	0	0	0.0377358	0	0	0	0.0263158	0.00271003	0	0	0	0.0667617
CYLC1	0	0	0	0	0.0188679	0.037037	0	0	0	0.0108401	0	0	0	0.0667451
SON	0	0	0	0	0.0188679	0.037037	0	0	0	0.0108401	0	0	0	0.0667451
WDR96	0	0	0	0	0.0188679	0.037037	0	0	0	0.0108401	0	0	0	0.0667451
RAPGEF3	0	0	0	0	0	0.037037	0.0153846	0	0	0	0.0142857	0	0	0.0667074
ABCC14	0	0	0	0	0	0	0	0.0666667	0	0	0	0	0	0.0666667
ABCC15	0	0	0	0	0	0	0	0.0666667	0	0	0	0	0	0.0666667
ABTB3	0	0	0	0	0	0	0	0.0666667	0	0	0	0	0	0.0666667
ABTB4	0	0	0	0	0	0	0	0.0666667	0	0	0	0	0	0.0666667
ABTB5	0	0	0	0	0	0	0	0.0666667	0	0	0	0	0	0.0666667
ABTB6	0	0	0	0	0	0	0	0.0666667	0	0	0	0	0	0.0666667
ACHE	0	0	0	0	0	0	0	0.0666667	0	0	0	0	0	0.0666667
ADAMTS11	0	0	0	0	0	0	0	0.0666667	0	0	0	0	0	0.0666667
ADCY12	0	0	0	0	0	0	0	0.0666667	0	0	0	0	0	0.0666667
ADCY7	0	0	0	0	0	0	0	0.0666667	0	0	0	0	0	0.0666667
AGMAT	0	0	0	0	0	0	0	0.0666667	0	0	0	0	0	0.0666667
AHCTF2	0	0	0	0	0	0	0	0.0666667	0	0	0	0	0	0.0666667
AHCTF3	0	0	0	0	0	0	0	0.0666667	0	0	0	0	0	0.0666667
AHCTF4	0	0	0	0	0	0	0	0.0666667	0	0	0	0	0	0.0666667
AHCTF5	0	0	0	0	0	0	0	0.0666667	0	0	0	0	0	0.0666667
AKR1B10	0	0	0	0	0	0	0	0.0666667	0	0	0	0	0	0.0666667
AKR1B11	0	0	0	0	0	0	0	0.0666667	0	0	0	0	0	0.0666667
AKR1B12	0	0	0	0	0	0	0	0.0666667	0	0	0	0	0	0.0666667
AKR1B13	0	0	0	0	0	0	0	0.0666667	0	0	0	0	0	0.0666667
AKR1B14	0	0	0	0	0	0	0	0.0666667	0	0	0	0	0	0.0666667
ALDH2	0	0	0	0	0	0	0	0.0666667	0	0	0	0	0	0.0666667
ALDH3	0	0	0	0	0	0	0	0.0666667	0	0	0	0	0	0.0666667
ALDH4	0	0	0	0	0	0	0	0.0666667	0	0	0	0	0	0.0666667
ALDH5	0	0	0	0	0	0	0	0.0666667	0	0	0	0	0	0.0666667
ALDH6	0	0	0	0	0	0	0	0.0666667	0	0	0	0	0	0.0666667
ALDH7	0	0	0	0	0	0	0	0.0666667	0	0	0	0	0	0.0666667
ALOXE4	0	0	0	0	0	0	0	0.0666667	0	0	0	0	0	0.0666667
ALOXE5	0	0	0	0	0	0	0	0.0666667	0	0	0	0	0	0.0666667
ALOXE6	0	0	0	0	0	0	0	0.0666667	0	0	0	0	0	0.0666667
ALOXE7	0	0	0	0	0	0	0	0.0666667	0	0	0	0	0	0.0666667
ALPPL2	0	0	0	0	0	0	0	0.0666667	0	0	0	0	0	0.0666667
ALPPL3	0	0	0	0	0	0	0	0.0666667	0	0	0	0	0	0.0666667
ALPPL4	0	0	0	0	0	0	0	0.0666667	0	0	0	0	0	0.0666667
ALPPL5	0	0	0	0	0	0	0	0.0666667	0	0	0	0	0	0.0666667
ALPPL6	0	0	0	0	0	0	0	0.0666667	0	0	0	0	0	0.0666667
AMHR3	0	0	0	0	0	0	0	0.0666667	0	0	0	0	0	0.0666667
AMHR4	0	0	0	0	0	0	0	0.0666667	0	0	0	0	0	0.0666667
AMHR5	0	0	0	0	0	0	0	0.0666667	0	0	0	0	0	0.0666667
AMHR6	0	0	0	0	0	0	0	0.0666667	0	0	0	0	0	0.0666667
ANK4	0	0	0	0	0	0	0	0.0666667	0	0	0	0	0	0.0666667
ANK5	0	0	0	0	0	0	0	0.0666667	0	0	0	0	0	0.0666667
ANK6	0	0	0	0	0	0	0	0.0666667	0	0	0	0	0	0.0666667
ANK7	0	0	0	0	0	0	0	0.0666667	0	0	0	0	0	0.0666667
ANKRD30	0	0	0	0	0	0	0	0.0666667	0	0	0	0	0	0.0666667
ANKRD56	0	0	0	0	0	0	0	0.0666667	0	0	0	0	0	0.0666667
ANKRD57	0	0	0	0	0	0	0	0.0666667	0	0	0	0	0	0.0666667
ANKRD58	0	0	0	0	0	0	0	0.0666667	0	0	0	0	0	0.0666667
ANKRD59	0	0	0	0	0	0	0	0.0666667	0	0	0	0	0	0.0666667
ANKRD60	0	0	0	0	0	0	0	0.0666667	0	0	0	0	0	0.0666667
ARHGAP16	0	0	0	0	0	0	0	0.0666667	0	0	0	0	0	0.0666667
ARHGAP18	0	0	0	0	0	0	0	0.0666667	0	0	0	0	0	0.0666667
ARMC5	0	0	0	0	0	0	0	0.0666667	0	0	0	0	0	0.0666667
ARMC6	0	0	0	0	0	0	0	0.0666667	0	0	0	0	0	0.0666667
ARMC7	0	0	0	0	0	0	0	0.0666667	0	0	0	0	0	0.0666667
ATL1	0	0	0	0	0	0	0	0.0666667	0	0	0	0	0	0.0666667
ATL4	0	0	0	0	0	0	0	0.0666667	0	0	0	0	0	0.0666667
ATL5	0	0	0	0	0	0	0	0.0666667	0	0	0	0	0	0.0666667
ATP2A3	0	0	0	0	0	0	0	0.0666667	0	0	0	0	0	0.0666667
ATP2A4	0	0	0	0	0	0	0	0.0666667	0	0	0	0	0	0.0666667
ATP2A5	0	0	0	0	0	0	0	0.0666667	0	0	0	0	0	0.0666667
ATP2A6	0	0	0	0	0	0	0	0.0666667	0	0	0	0	0	0.0666667
ATP2B5	0	0	0	0	0	0	0	0.0666667	0	0	0	0	0	0.0666667
ATP2B6	0	0	0	0	0	0	0	0.0666667	0	0	0	0	0	0.0666667
ATP2B7	0	0	0	0	0	0	0	0.0666667	0	0	0	0	0	0.0666667
ATP2C2	0	0	0	0	0	0	0	0.0666667	0	0	0	0	0	0.0666667
ATP2C3	0	0	0	0	0	0	0	0.0666667	0	0	0	0	0	0.0666667
ATP2C4	0	0	0	0	0	0	0	0.0666667	0	0	0	0	0	0.0666667
ATP2C5	0	0	0	0	0	0	0	0.0666667	0	0	0	0	0	0.0666667
ATP2C6	0	0	0	0	0	0	0	0.0666667	0	0	0	0	0	0.0666667
AXDND2	0	0	0	0	0	0	0	0.0666667	0	0	0	0	0	0.0666667
AXDND3	0	0	0	0	0	0	0	0.0666667	0	0	0	0	0	0.0666667
AXDND4	0	0	0	0	0	0	0	0.0666667	0	0	0	0	0	0.0666667
AXDND5	0	0	0	0	0	0	0	0.0666667	0	0	0	0	0	0.0666667
BANF2	0	0	0	0	0	0	0	0.0666667	0	0	0	0	0	0.0666667
BANF3	0	0	0	0	0	0	0	0.0666667	0	0	0	0	0	0.0666667
BANF4	0	0	0	0	0	0	0	0.0666667	0	0	0	0	0	0.0666667
BANF5	0	0	0	0	0	0	0	0.0666667	0	0	0	0	0	0.0666667
BANF6	0	0	0	0	0	0	0	0.0666667	0	0	0	0	0	0.0666667
BANK2	0	0	0	0	0	0	0	0.0666667	0	0	0	0	0	0.0666667
BANK3	0	0	0	0	0	0	0	0.0666667	0	0	0	0	0	0.0666667
BANK4	0	0	0	0	0	0	0	0.0666667	0	0	0	0	0	0.0666667
BANK5	0	0	0	0	0	0	0	0.0666667	0	0	0	0	0	0.0666667
BCAM	0	0	0	0	0	0	0	0.0666667	0	0	0	0	0	0.0666667
BCAS5	0	0	0	0	0	0	0	0.0666667	0	0	0	0	0	0.0666667
BCAS6	0	0	0	0	0	0	0	0.0666667	0	0	0	0	0	0.0666667
BCAS7	0	0	0	0	0	0	0	0.0666667	0	0	0	0	0	0.0666667
BDP2	0	0	0	0	0	0	0	0.0666667	0	0	0	0	0	0.0666667
BDP3	0	0	0	0	0	0	0	0.0666667	0	0	0	0	0	0.0666667
BDP4	0	0	0	0	0	0	0	0.0666667	0	0	0	0	0	0.0666667
BDP5	0	0	0	0	0	0	0	0.0666667	0	0	0	0	0	0.0666667
BEND5	0	0	0	0	0	0	0	0.0666667	0	0	0	0	0	0.0666667
BEND7	0	0	0	0	0	0	0	0.0666667	0	0	0	0	0	0.0666667
BEND8	0	0	0	0	0	0	0	0.0666667	0	0	0	0	0	0.0666667
BEND9	0	0	0	0	0	0	0	0.0666667	0	0	0	0	0	0.0666667
BRCA3	0	0	0	0	0	0	0	0.0666667	0	0	0	0	0	0.0666667
BRCA4	0	0	0	0	0	0	0	0.0666667	0	0	0	0	0	0.0666667
BRCA5	0	0	0	0	0	0	0	0.0666667	0	0	0	0	0	0.0666667
BRCA6	0	0	0	0	0	0	0	0.0666667	0	0	0	0	0	0.0666667
BRWD2	0	0	0	0	0	0	0	0.0666667	0	0	0	0	0	0.0666667
BRWD4	0	0	0	0	0	0	0	0.0666667	0	0	0	0	0	0.0666667
BRWD5	0	0	0	0	0	0	0	0.0666667	0	0	0	0	0	0.0666667
BTBD18	0	0	0	0	0	0	0	0.0666667	0	0	0	0	0	0.0666667
BTBD19	0	0	0	0	0	0	0	0.0666667	0	0	0	0	0	0.0666667
BTBD20	0	0	0	0	0	0	0	0.0666667	0	0	0	0	0	0.0666667
BTBD9	0	0	0	0	0	0	0	0.0666667	0	0	0	0	0	0.0666667
BTN2A2	0	0	0	0	0	0	0	0.0666667	0	0	0	0	0	0.0666667
BTN2A3	0	0	0	0	0	0	0	0.0666667	0	0	0	0	0	0.0666667
BTN2A4	0	0	0	0	0	0	0	0.0666667	0	0	0	0	0	0.0666667
BTN2A5	0	0	0	0	0	0	0	0.0666667	0	0	0	0	0	0.0666667
BTN2A6	0	0	0	0	0	0	0	0.0666667	0	0	0	0	0	0.0666667
C10	0	0	0	0	0	0	0	0.0666667	0	0	0	0	0	0.0666667
C10orf69	0	0	0	0	0	0	0	0.0666667	0	0	0	0	0	0.0666667
C10orf70	0	0	0	0	0	0	0	0.0666667	0	0	0	0	0	0.0666667
C10orf72	0	0	0	0	0	0	0	0.0666667	0	0	0	0	0	0.0666667
C10orf90	0	0	0	0	0	0	0	0.0666667	0	0	0	0	0	0.0666667
C10orf92	0	0	0	0	0	0	0	0.0666667	0	0	0	0	0	0.0666667
C10orf93	0	0	0	0	0	0	0	0.0666667	0	0	0	0	0	0.0666667
C10orf94	0	0	0	0	0	0	0	0.0666667	0	0	0	0	0	0.0666667
C11orf71	0	0	0	0	0	0	0	0.0666667	0	0	0	0	0	0.0666667
C11orf72	0	0	0	0	0	0	0	0.0666667	0	0	0	0	0	0.0666667
C11orf73	0	0	0	0	0	0	0	0.0666667	0	0	0	0	0	0.0666667
C11orf74	0	0	0	0	0	0	0	0.0666667	0	0	0	0	0	0.0666667
C14orf40	0	0	0	0	0	0	0	0.0666667	0	0	0	0	0	0.0666667
C14orf41	0	0	0	0	0	0	0	0.0666667	0	0	0	0	0	0.0666667
C14orf42	0	0	0	0	0	0	0	0.0666667	0	0	0	0	0	0.0666667
C15orf44	0	0	0	0	0	0	0	0.0666667	0	0	0	0	0	0.0666667
C15orf45	0	0	0	0	0	0	0	0.0666667	0	0	0	0	0	0.0666667
C15orf46	0	0	0	0	0	0	0	0.0666667	0	0	0	0	0	0.0666667
C17orf85	0	0	0	0	0	0	0	0.0666667	0	0	0	0	0	0.0666667
C17orf86	0	0	0	0	0	0	0	0.0666667	0	0	0	0	0	0.0666667
C17orf87	0	0	0	0	0	0	0	0.0666667	0	0	0	0	0	0.0666667
C17orf88	0	0	0	0	0	0	0	0.0666667	0	0	0	0	0	0.0666667
C17orf89	0	0	0	0	0	0	0	0.0666667	0	0	0	0	0	0.0666667
C1orf109	0	0	0	0	0	0	0	0.0666667	0	0	0	0	0	0.0666667
C1orf169	0	0	0	0	0	0	0	0.0666667	0	0	0	0	0	0.0666667
C1orf170	0	0	0	0	0	0	0	0.0666667	0	0	0	0	0	0.0666667
C1orf171	0	0	0	0	0	0	0	0.0666667	0	0	0	0	0	0.0666667
C1orf65	0	0	0	0	0	0	0	0.0666667	0	0	0	0	0	0.0666667
C1orf66	0	0	0	0	0	0	0	0.0666667	0	0	0	0	0	0.0666667
C1orf67	0	0	0	0	0	0	0	0.0666667	0	0	0	0	0	0.0666667
C1orf68	0	0	0	0	0	0	0	0.0666667	0	0	0	0	0	0.0666667
C1orf69	0	0	0	0	0	0	0	0.0666667	0	0	0	0	0	0.0666667
C22orf47	0	0	0	0	0	0	0	0.0666667	0	0	0	0	0	0.0666667
C2orf51	0	0	0	0	0	0	0	0.0666667	0	0	0	0	0	0.0666667
C2orf52	0	0	0	0	0	0	0	0.0666667	0	0	0	0	0	0.0666667
C2orf54	0	0	0	0	0	0	0	0.0666667	0	0	0	0	0	0.0666667
C2orf55	0	0	0	0	0	0	0	0.0666667	0	0	0	0	0	0.0666667
C2orf72	0	0	0	0	0	0	0	0.0666667	0	0	0	0	0	0.0666667
C2orf73	0	0	0	0	0	0	0	0.0666667	0	0	0	0	0	0.0666667
C2orf74	0	0	0	0	0	0	0	0.0666667	0	0	0	0	0	0.0666667
C2orf75	0	0	0	0	0	0	0	0.0666667	0	0	0	0	0	0.0666667
C2orf80	0	0	0	0	0	0	0	0.0666667	0	0	0	0	0	0.0666667
C2orf81	0	0	0	0	0	0	0	0.0666667	0	0	0	0	0	0.0666667
C2orf82	0	0	0	0	0	0	0	0.0666667	0	0	0	0	0	0.0666667
C2orf83	0	0	0	0	0	0	0	0.0666667	0	0	0	0	0	0.0666667
C2orf84	0	0	0	0	0	0	0	0.0666667	0	0	0	0	0	0.0666667
C4	0	0	0	0	0	0	0	0.0666667	0	0	0	0	0	0.0666667
C4orf49	0	0	0	0	0	0	0	0.0666667	0	0	0	0	0	0.0666667
C4orf50	0	0	0	0	0	0	0	0.0666667	0	0	0	0	0	0.0666667
C4orf51	0	0	0	0	0	0	0	0.0666667	0	0	0	0	0	0.0666667
C4orf52	0	0	0	0	0	0	0	0.0666667	0	0	0	0	0	0.0666667
C4orf53	0	0	0	0	0	0	0	0.0666667	0	0	0	0	0	0.0666667
C6orf221	0	0	0	0	0	0	0	0.0666667	0	0	0	0	0	0.0666667
C6orf223	0	0	0	0	0	0	0	0.0666667	0	0	0	0	0	0.0666667
C6orf224	0	0	0	0	0	0	0	0.0666667	0	0	0	0	0	0.0666667
C6orf225	0	0	0	0	0	0	0	0.0666667	0	0	0	0	0	0.0666667
C8	0	0	0	0	0	0	0	0.0666667	0	0	0	0	0	0.0666667
CACNB3	0	0	0	0	0	0	0	0.0666667	0	0	0	0	0	0.0666667
CACNB5	0	0	0	0	0	0	0	0.0666667	0	0	0	0	0	0.0666667
CACNB6	0	0	0	0	0	0	0	0.0666667	0	0	0	0	0	0.0666667
CARD12	0	0	0	0	0	0	0	0.0666667	0	0	0	0	0	0.0666667
CARD13	0	0	0	0	0	0	0	0.0666667	0	0	0	0	0	0.0666667
CARKD	0	0	0	0	0	0	0	0.0666667	0	0	0	0	0	0.0666667
CASQ3	0	0	0	0	0	0	0	0.0666667	0	0	0	0	0	0.0666667
CASQ4	0	0	0	0	0	0	0	0.0666667	0	0	0	0	0	0.0666667
CASQ5	0	0	0	0	0	0	0	0.0666667	0	0	0	0	0	0.0666667
CASQ6	0	0	0	0	0	0	0	0.0666667	0	0	0	0	0	0.0666667
CASZ2	0	0	0	0	0	0	0	0.0666667	0	0	0	0	0	0.0666667
[truncated: 12,174 more rows]
